# Supplementary material for: Genome Analysis of Staphylococcus aureus ST291, a Double Locus Variant of ST398, Reveals a Distinct Genetic Lineage
Source: PLoS One. 2013 May 21;8(5):e63008. doi: 10.1371/journal.pone.0063008 (PMC3660392; doi:10.1371/journal.pone.0063008)
Supplement: Supplementary File S1 — S_aureus_ST20090964_accessory_genome.gbk. (GBK) [file pone.0063008.s001.gbk]

LOCUS       Saureus-ST20090964contig_3        16667 bp    DNA     linear   UNK 
DEFINITION  Contig Saureus-ST20090964contig_3 from Staphylococcus aureus
            ST20090964
ACCESSION   unknown
FEATURES             Location/Qualifiers
     source          1..16667
                     /mol_type="genomic DNA"
                     /db_xref="taxon: 1280"
                     /genome_md5=""
                     /project="stegger_1280"
                     /genome_id="1280.796"
                     /organism="Staphylococcus aureus ST20090964"
     CDS             complement(40..177)
                     /translation="MILIMIDSQLDGNVTVKELSESFKELVEEFERIEKANKNSNSKD
                     K"
                     /product="hypothetical protein transposon-related"
     CDS             complement(174..440)
                     /translation="MLHNHPGQSGFSEYDLFTFFKHPSIKSMTIVTNKGQVKFITKSD
                     RFQGKIVSKFCAKFFTHINIINDSHIEKLLKKLYSINMIKYKVR"
                     /product="FIG01107854: hypothetical protein"
     CDS             complement(888..1082)
                     /translation="MKLWTYIGKKVMIELTNGQKFIGEVTNYDDEIDNESGEDSIHLD
                     DGIDLYDFDESQIKYIEVLK"
                     /product="FIG01107943: hypothetical protein"
     CDS             complement(1207..1335)
                     /translation="MKGKQTPSYTLLKNDELNKMLNQKFGTGRLIIENEKNGKIKK"
                     /product="hypothetical protein"
     CDS             complement(1292..1444)
                     /translation="MKEMIESGKIKIEINPEKQNRHSLGHRLYEEYKKEFVERKTNTE
                     LYTTKK"
                     /product="hypothetical protein"
     CDS             complement(2383..3831)
                     /translation="MTIYTQEINNTKFSKTANNDFLISNVEQLLKEEVLLSLISKHKT
                     EQVPRLEMLEDYYLNRNTDILTDNRRINDYSDKADHRAVHNYAKYVTRFIVGYLTGNP
                     ITITHKDEITNEKLVDLNKINDADATNSDLALNLSIYGRAYEIVYRDTDDKDTFKLLD
                     SKSTFVVYDTSLDKNMIAGVRYFNVKDFDNTPIQKIEIYTTNKIYYIEVRGGSFNSID
                     EIPHYYNDVPIIEYLNDQFKQGDFENVISLIDLYDQAQSDTANYMTDLNDALLAIVGD
                     IEIDGEEAKKFRQANMVHVRPSINVNGSEGKADVKYIYKQYDVNGSEAYKTRLQKDIH
                     KYTNTPDLSDENFSGVQSGESMKYKLFGLEQVRAIKERLFKKGLMKRYKLLFNLLNLT
                     GIHKYDYSLIDITFTPNLPKSLSESIQAFNALNGGVSEETRLKILPIIDNPFEEMKKI
                     ANEQDKLKSLSENSSIKGAFSHDKELTDIDVG"
                     /product="Phage portal"
     CDS             complement(3844..4314)
                     /translation="MIHLKIDIENKKLYIISEYVKKGMLNDEIAKLIKNLGFSKEVIS
                     ADSAEQKSIAEIRKHGIGRIKPAIKGKDSIMAGIQFISQFEIIVDERCFKTIEELDNY
                     TWKKDKNTGEYYNEPVDTYNHCIDAIRYSVCNLIFKDKKTENKIDDLTRIRNMF"
                     /product="Phage terminase, large subunit"
     CDS             complement(4344..5117)
                     /translation="MTTIKINIKEPNKIFNKNIFEIINDYSHFTEVHYGGGSSGKSHG
                     VVQKVVLKALKKWKYPRKVLWLRKVQATITDSLFEDVRSCLISFKIWDLCKWNKTDNK
                     VVLPNGATFLFKGLDNPEKIKSIKAVSDIVMEEASEFTLDDYTQLTLRLRERKHESKQ
                     IFLMFNPVSKLNWVYKYFFANGVQMEGVLIRQSSYKDNKFLDKMTKNNLEELANRNPA
                     YYKIYALGEFATLDKLVFQNMKNESSILMKLDTYHLILV"
                     /product="Phage terminase, large subunit"
     CDS             complement(5104..5532)
                     /translation="MARIELYEKLDIVNKLGLVEGWKRDGLTDEQIARNLGVSKHTLI
                     KWKKNIPDFLDAIKKGKEVSDYELENALHKRAVGYYYEEETVTNKGEVVKIKKYEHAN
                     PTSLIFALKNRLPHKYRDKVEQEITNRNIEINIGDYVDDD"
                     /product="hypothetical protein"
     CDS             complement(5685..6173)
                     /translation="MKDLLIEYRKTRLCVLNKIKSLEYKVDEEDKLSIYKDILKDIDY
                     TIEWLTCGHEPGNYNAIDRSQCYLVDNDVINKAFSESMYKKNSDVEYNDIINDVNNKV
                     SYALMKLTPKELECFIMVKCEGLTYKESASLLNLKIGSVQNYIKRAEIKIKNELETNL
                     FI"
                     /product="prophage LambdaBa01, positive control factor
                     Xpf, putative"
     CDS             complement(6450..6914)
                     /translation="MKSIATLEAEQYLYDSLIIDKMGMCGCHEVVIGRKPLTHGREIV
                     DFLTYDTRNIFRAYEIKVTKADLKSSAKLSFVGHYNYLVLPRNLYEELKYTDLSSILK
                     QENVGIVIIGEGIIRKSGRKTLTMGDNVMLMDSLNCALNRENVKIRRGKRSS"
                     /product="hypothetical protein"
     CDS             complement(6948..7478)
                     /translation="MTNSLTIDELIGKVEQWSVDRNINHASPLKQFDKLVEEHGVLVR
                     GLNKQDMQLIKDSIGDMLVVLIIMMQQIKGNIKLALSLSDFGEGEVNTLNYIKSLFYL
                     GEKLEDFMSDNNNGNLFSEIQTLITNITYLLKETAYKNSSDLRTCLAHAYDEIKNRKG
                     KMIDGKFVKYSDLKCD"
                     /product="hypothetical protein"
     CDS             complement(7471..7782)
                     /translation="MKTYPALAFEHKDESGVYIGEFDGWCQDLDEAILFANKDGSKPD
                     KKKAKEIFLREEKNLSDILKERYGEDAIQNYRPSEWFKTCNLVDVEISEEKFKELLNN
                     D"
                     /product="hypothetical protein"
     CDS             complement(7788..7946)
                     /translation="MKKFNVQITYTGMIEETIEAESLEEAENEAHDIARMEVPFDCDE
                     YEIIVEEE"
                     /product="ORF079"
     CDS             complement(7961..8251)
                     /translation="MLRQNNICEDASTNRQYTLRKNKSLIKQFFDSKQYLYQADRKVA
                     HVHVVNDIYLIHGHHKTMFKGVKKKFNNKLEFASYIESNELYFEKAKQLSLF"
                     /product="Phage protein"
     CDS             complement(8252..8686)
                     /translation="MKKEKKNYKVFDFFQENGFGFITQYIVEDINYYLDAFCQDSDEI
                     LIAALKIAKDRNKVNWGYAKSILNSWLQMNLSNYDQIKAYEAQYKAKKKMQNKQKENY
                     KSKEKTPSWLTNQNQNTAVEVDEEFEKDRAEFLKKLNAHWGD"
                     /product="hypothetical protein"
     CDS             complement(9259..9807)
                     /translation="MKIRGRAQYIQETNQEAFLKGGDFLGAGEFTVKVKAIEVNDMEG
                     RYFTIVFENNEHKEFRHNQFVPPFQQDYQEKQYIELLSRLGIKLNLPDLTFDTDQLIN
                     KIGTIVLKNKFNEEQGKYFVRLSYVKVWNKGDEVVNKPEPKTDEMKQIEQQANGKQTP
                     MSQQSNLFANAPIEINDDDLPF"
                     /product="Single stranded DNA-binding protein,
                     phage-associated"
     CDS             9878..10561
                     /translation="MQHKIYLLDTFGKGLGQYEIKIPNHCPWCKSNIRPNLLSQTQID
                     TSNIEWPVSFILQCPSCHKHFLQIYKVKLSKNRSILELEKDNEKPMPKNSFEYPSEIN
                     EISKEFNNIITQSSNAESLGYNHLAGIGYRKAIEFLVKDYLIVLKNEDRDSVSKRPLN
                     QCISSIDNDRIQKLAKAATWIGNDETHYVRKHIDKDVQDLKSFLHALTSLVSLEIVIS
                     KAENFICNS"
                     /product="hypothetical phage protein"
     CDS             complement(10558..10719)
                     /translation="MKNIQIKHQPPEVVDVVHLIKIVCLKGDGIDEPIRRVERYYEIN
                     GGFLFEKDY"
                     /product="hypothetical protein"
     CDS             complement(10746..11525)
                     /translation="MAGKTIQGVDILRQLGVKDISKQNANKFYKFAIYGRFGTGKTTF
                     LTKDNNALVLDINEDGTTVTEDGAVVQIKNYEHFRTVIQLLPKVIEQLRENGKQIDVV
                     VIETIQKLRDITIENVMKGKIKKPTFNDWGECASRIVSIYRYISKLQEQYQFHLAISG
                     HEGINKDKDDEGSTINPTITIEAQDQIRKAIISQSDVLARMTIEENEQDGEKSYQYVL
                     NAEPSDLFETKIRHASNITISSKKFVNPSINDVVQAIRNGN"
                     /product="Hypothetical protein, phi-ETA orf17 homolog [SA
                     bacteriophages 11, Mu50B]"
     CDS             complement(11526..12062)
                     /translation="MNELQARELETFEQDDRFQVTDLNSANWVFKKLDAITTKENEIN
                     ELASSEIERINLWRDKEIEKLQSNKEYLQSLVIEYFRIEKEKDKKFKLNTPYGKVTSR
                     KGAKVIQVSNENKVIEQLEQRGLNDYVKLTKKLSQSEIKKDFNVTENGTLIDVNGEIL
                     EGVRIIEKPTSYTVKVGE"
                     /product="FIG01109301: hypothetical protein"
     CDS             complement(12067..12333)
                     /translation="MKNDANEKMFVLYQQLFDEFKKTNENCLLEIEQTPTSQIIINFL
                     HYHDSYKTNNKLLQILEVYPESHERMKNYIISVMRGQILVKKGV"
                     /product="Bacteriophage"
     CDS             complement(12323..12640)
                     /translation="MKNEFKNMSRQEIIDVIKEKSDSLRATIEGVKDQTDFDISINLQ
                     LLMSNGKTDNNAFFVDVLDATESHIVGFGLKSKSFSVISKATAMYTLLELVSNEDDDN
                     NEE"
                     /product="hypothetical protein"
     CDS             complement(12727..12888)
                     /translation="MSNTYKSYIIAVLCFTVLAICLMPFLYFTTAWVIAASTGIAIFI
                     FYDEYFFRE"
                     /product="ORF101"
     CDS             complement(12881..13054)
                     /translation="MSNSQLFKNETERAHCMKKILNDQLKIKLENEKVIQIKDLKRIL
                     KTHNRRLREDANV"
                     /product="hypothetical protein"
     CDS             complement(13059..13340)
                     /translation="MKNICIEINNDYLNGLVQKKIDEILSTYKRQVATVDIKDLVEIT
                     GLSKATLIQRIVCEPEIVAVTRRVGTRVLYLYPQVLDAYQTLINRIGGH"
                     /product="hypothetical protein"
     CDS             complement(13365..13601)
                     /translation="MKSTFDYNLLMDRMNEYRYSQNSLANAIPISRTSINHKLKGKNL
                     FTQWEIKRICELLDIPPNKVGQYFFKVKVRKTVQ"
                     /product="hypothetical protein within a prophage"
     CDS             13763..14128
                     /translation="MNSFKERLREAITAKNMSQSELSRLTGIGRNSISDYLKGKYEAK
                     QDKIYIIAKVLNVSEAWLLGYDVSSERPTDEERHLNQNEQIIAAHIKDDVTDEEMKEI
                     VNFIEYIKSKRNTNSNSDK"
                     /product="Phage repressor"
     CDS             14275..14658
                     /translation="MHQYKELMDDIKIKYIEMPDKLECLIIGNDLYINKNLSSSTSPS
                     EIKESMSLYHCHCHDFELLIPLNQIKQAIYLHDCKTIPQLSAYFKVPVTDILLTIYFY
                     KVKYSDLHFLNMFKTDVLSIHQEII"
                     /product="hypothetical protein"
     CDS             14670..15365
                     /translation="MQQESTSWYKQEWCIVLSLLFLFPLGLFLMWKFSKWPSLVRTII
                     TVVIAVIALASITYIGEVQMIKPYVANLDSSSESNKSDSITDKDEENHEKAKEQTNGN
                     YQEWFDTITKGTSDSSTTSSSSSIDDSITRDQKAALKQAEFYSEHLHLSKQDIYHQLI
                     SEYGGKFPKDDAQYAIDHLKADYNKNALESAKSYAKTLNMSTREIYDQLISEYGGRFT
                     PSEAQYAIDHLDK"
                     /product="hypothetical protein"
     CDS             15423..16550
                     /translation="MASFEKRGNKWRYKVQYKDSLGTKKIISKSGFRTKAEAKKAALE
                     VELNIKNGYKENMNYTLEKWLDYYLETWRKDKVNDSTYNIELYSKKRLLDIYDPNINI
                     KNITPSMHQKFINTLIQRGYSKSTLSKTHHLMKRAMERAKYDRIIYFNPCDGISLQHK
                     NLKEKVKAKYLPSDKINLFLEMVKKRDIYQYFLFRTLIETGIRIGEANALNWNDYDKK
                     LKTLSITKSYDQKRKKFGTTKNKENRIIFISDKLAKELFKLRTLQNANKIANSELYYT
                     DYDFMFCNEFGDPLPRSTTHNTMKYVTGKILGKGNELSIHKLRHTHATLLLESNVPMK
                     VIQERLGHKSEFITSNIYSHVTEKMNNTAKENFEKYIRDIF"
                     /product="integrase XerD family protein"
BASE COUNT     5182 a   2834 c   2057 g   6300 t   294 others
ORIGIN      
        1 aaacagcacc gctttctctt tatctgtgta gaaaggatgc tatttatctt ttgaatttga
       61 attcttattc gctttttcta tgcgttcaaa ttcttcaact aattctttaa aagattcact
      121 caattctttt acagttacat ttccatctaa ttgtgaatca atcataatta aaatcatctc
      181 actttatatt taatcatatt tatactataa agttttttca ataatttttc aatatggcta
      241 tcattaatga tattaatatg cgtaaaaaat ttagcacaaa atttactcac tattttacct
      301 tgaaacctat ctgacttggt aataaatttt acttgtccct tattagtaac gattgtcatt
      361 gattttattg atggatgctt aaaaaatgta aataaatcat attctgaaaa tcctgattga
      421 ccaggatggt tatgtaacat aacaattgaa tnnnnnnnnn nnnnnnnnnn nnnnnnnnnn
      481 nnnnnnnnnn nnnnnnnnnn nnnnnnnnnn nnnnnnnnaa taaataagct acttcattgc
      541 tatcattgct ttctttggca tctttaatac gttcatctga ttttttgcgt tctctagcta
      601 tacgctcttt aatcaattgt gatacttctt cttgagaaaa tgttttctca ttctgttgtg
      661 attgttcatc actgttgtct agttgctctt cgttctgagt tacatcggta atattacttt
      721 catttttttc catgagatat acctccgttt atagtctgtc gactgatatt ccatacttgc
      781 ttttaaaatg tcatcagcac gttttggaca ataaaaataa ccttcacatt ggaaggttaa
      841 aaaagtgtat aaaaatagca ccacattcgt ttcttacaaa agtatactta ttttaaaact
      901 tcaatatatt tgatttggct ttcatcaaaa tcatataaat ctattccgtc atctaaatgt
      961 atagaatctt ctccactttc gttatctatt tcatcgtcat aatttgtaac ttctccaata
     1021 aatttttgcc cattagttaa ctcgatcatt acttttttac caatgtaagt ccataacttc
     1081 attacttacc ttcctttcca tttggaataa tatgactacc agttttggaa taatgaacag
     1141 taccccattt agtttctata aattttccat ctatgtaata ttttcctata atttgaccaa
     1201 aattaattat ttctttattt ttccattttt ttcattttca ataatcaacc gtccagtgcc
     1261 aaatttttga tttagcattt tatttaattc atcatttttt agtagtgtat aactcggtgt
     1321 ttgttttcct ttcaacaaat tcttttttat attcttcgta tagtctatga cctaaagaat
     1381 gtctattctg tttttcagga tttatttcta tttttatttt accactttca atcatttctt
     1441 tcatctggtt tttagctttt tcctgtaatt ttgcttcttt tacttctact tgatatttac
     1501 cttcacgctn nnnnnnnnnn nnnnnnnnnn nnnnnnnnnn nnnnnnnnnn nnnnnnnnnn
     1561 nnnnnnnnnn nnnnnnnnnn nnnnnnnnnn nnnnnnnnnn nnnnnnnnnn nnnnnnnnnn
     1621 nnnnnnnnnn nnnnnnnnnn nnnnnnnncg ccatcttcac caagttcttt taaatatgtt
     1681 aacttttgtg attctgcttg aacccttgcc gattcagtga ctaacaatct actggcgtta
     1741 taagtcgttg attgcgtttt ctttttaaac agtggtacaa attcatttgg atgtcgacca
     1801 cgaatcagta catggctagt tacctgttct acctcttttt gtaccaatgc catatctttc
     1861 cataatctct gtgaccatgt cacaccttta aagttactat taaccactgc ttttacttca
     1921 gcatcatcta tctttacatg ttcacctaaa atatgtgctt gtctttctac ttctctatcc
     1981 acagcttcaa ctaagtgatc ttctagttta ctttgaagat tcaatccagt atctctgaca
     2041 attaagtcaa gctgttgctt taataattgc tctcgtgaaa tcttcattgt taagttatat
     2101 aactttaata aacgatttgc ttctccacta aagtctttac gtcgaacata cattttagct
     2161 ttatgtctaa atgcctttac gtcaaacgca tcagcatttt tcttaacttc taacattatt
     2221 aatccagcag tggttgcata tttggcataa aatgccaata attctttagc aatttctgca
     2281 tacatctgca aaataattcg ttctatctca gttgttgctt gtgcatccgc ttgtatttca
     2341 ctttgtatga cattttgagc tcgttctagc caatattttg aattatccga catcaatatc
     2401 agtcaattct ttatcgtggc taaatgcccc cttaattgat gaattttcac taagtgattt
     2461 taatttatcc tgttcattag caattttttt catttcttca aatggattat ctataatcgg
     2521 caatatttta agtcttgttt cttcagatac accgccattt aacgcattaa aagcttgaat
     2581 cgattccgat aaagatttag gtagattagg ggtaaatgtt atatctatta aagaataatc
     2641 atatttatgt atgcctgtta aattaagcag attaaataat aatttataac gtttcattag
     2701 tcctttttta aacagacgtt ctttaatagc tctcacttgc tctaaaccaa acaatttgta
     2761 tttcattgat tccccagatt gaactccact gaaattttca tcacttaaat ctggtgtatt
     2821 tgtatatttg tgaatatctt tttgcaatct tgttttatat gcttcagaac cattaacatc
     2881 atactgctta taaatatatt taacgtctgc ttttccttct gagccattca cattgatgct
     2941 aggtctaaca tgcaccatat tagcttgtcg aaacttttta gcttcttctc catcgatttc
     3001 tatatcacca acaatcgcta acaatgcatc atttaggtca gtcatataat ttgctgtatc
     3061 tgattgtgct tgatcataca aatcaattaa agaaatgaca ttttcaaagt caccttgttt
     3121 aaattgatcg tttaaatatt caatgattgg cacatcatta tagtaatgag gtatttcatc
     3181 gatagaattg aaagaaccac ctcttacttc aatgtaataa attttatttg ttgtatatat
     3241 ttcaattttc tgtattggtg tattgtcaaa atctttaaca ttaaagtatc taacacctgc
     3301 tatcatattt ttatcaagtg aagtgtcata tacaacaaat gtacttttac tatctaataa
     3361 tttgaatgta tctttatcat cagtatctct ataaacaatt tcatacgctc gaccataaat
     3421 agatagattt aaagctaaat cactatttgt agcatctgca tcattgattt tgttaaggtc
     3481 aactaatttt tcatttgtga tttcgtcttt atgtgtaatt gttataggat taccagttaa
     3541 ataaccgact ataaagcgtg tgacatactt agcataatta tgtactgctc tatggtcagc
     3601 tttatcacta taatcattta ttcttcggtt atcagttaaa atatctgtat tcctattcaa
     3661 ataataatct tctaacattt ctaatcttgg tacttgttca gttttatgct tacttatcaa
     3721 actaagtaat acttcttctt ttaataactg ttctacatta ctgattaaaa aatcattatt
     3781 tgctgtttta gagaactttg tgttgttaat ttcttgggtg taaatcgtca tcagttcact
     3841 tccttagaac atgtttctaa tccttgttaa atcatctatt ttattttcag ttttcttatc
     3901 tttaaaaatt aaattacata cagaatagcg aatcgcatct atgcaatgat tatatgtatc
     3961 tacaggttcg ttatagtatt cgccggtatt tttatctttt ttccatgtat agttatctaa
     4021 ttcttcaata gttttaaaac atcgttcatc aactataatt tcaaattgac taataaattg
     4081 aattccggcc ataatgctat ctttaccttt gattgcaggt ttaattcttc ctataccatg
     4141 ctttctaatc tcagctatac ttttttgttc agctgaatca gcacttatca cttctttact
     4201 aaatcctaaa tttttaataa gtttagctat ttcatcgttc aacattcctt ttttcacata
     4261 ttctgaaata atatagagct tcttattttc aatatcaatt ttcaaatgta tcaatgcact
     4321 agaatcatta atgtatccaa aatctaaacc aaaataagat ggtaagtgtc taatttcatc
     4381 agtattgatg attcgttttt catattttgg aaaactaatt tatctaatgt agcaaactct
     4441 cctaacgcat atattttgta ataggctgga tttctgttcg ctaattcttc tagattattc
     4501 ttagtcattt tgtccaaaaa tttattatcc ttataacttg attgcctaat caagaccccc
     4561 tccatttgca caccatttgc aaaaaagtat ttataaaccc aatttaattt agaaacaggg
     4621 ttaaacatca aaaatatttg tttactctca tgtttacgtt cccttaaacg taatgttaat
     4681 tgtgtataat catctaatgt aaattcagat gcttcttcca tcacaatatc tgaaacagct
     4741 ttaatggact ttattttctc aggattatct aaacctttaa ataaaaaagt agcgccattt
     4801 ggtagcacta ctttattgtc ggttttattc catttgcata agtcccatat tttgaaggaa
     4861 attaaacaac ttctcacatc ttcaaataag ctatcagtaa tagttgcttg tacttttcta
     4921 agccataata ctttcctagg atatttccat ttttttaatg cttttaatac tactttttgt
     4981 acaactccat gtgacttacc actagatcca ccaccataat gaacttcagt aaaatgtgag
     5041 taatcattga taatttcaaa tatattttta ttaaatatct tgtttggttc cttaatatta
     5101 atcttaatcg tcgtcaacgt agtcacctat gtttatttcg atattgcgat ttgtaatttc
     5161 ttgttcaacc ttatctctat atttatgggg taatctattt ttgagagcga atattagtga
     5221 tgtaggatta gcatgttcat atttcttgat ttttactact tcacctttat tagtaactgt
     5281 ttcttcttcg taataatagc caaccgctct tttatgaagt gcattctcta attcataatc
     5341 tgatacctct ttgccctttt ttatggcgtc tagaaagtct ggtatattct ttttccattt
     5401 aattaaagta tgtttggaaa cacctaaatt tctagcaatt tgctcatctg ttaaaccatc
     5461 gcgcttccaa ccttctacta aacctaattt atttactata tccaactttt cataaagttc
     5521 tattctagcc aactattatc acacaccctt acgctaattg ctttaaaatt aaatttaaaa
     5581 agcctatcta agacatatct cagataggca ataaaaattg gaggagacca aaacaaagat
     5641 taattaatct tctacatatg tatcaaacat aagacaaaaa atcactatat aaataaattt
     5701 gtttcaagtt cattttttat tttaatttca gctcttttaa tatagttttg cacactacct
     5761 attttcaaat ttaataaact agcagattct ttataagtaa gcccctcaca tttgaccata
     5821 ataaaacact ctagttcttt aggtgttaac ttcatcaatg cgtagcttac tttattatta
     5881 acatcattaa ttatatcatt gtattcaaca tctgaattct ttttatacat tgattcacta
     5941 aaagccttat tgatcacatc attatctact aagtagcatt gacttctatc tattgcgtta
     6001 taatttccag gttcgtgtcc acatgttaac cattcaattg tataatcaat gtcttttaat
     6061 atatctttgt aaatacttaa tttatcctct tcatctactt tatattcaag tgattttatt
     6121 ttattgagta cgcaaagtct cgttttccta tattcaatta gcaagtcttt catgatgtat
     6181 ctcctcgatg taagcattaa taaaaagtct aatggctaat tacgttttaa ataaatatcg
     6241 agttctatta attcgataaa tataattatt aaaaatattg ttaatatata ctcgataaaa
     6301 ttaaatccaa atcctaatgt gattgcgaga cttaaacaaa cagtaaataa tagaattgca
     6361 atcattctga tataattatt aacgatatat ttgcatgtat aaaataaaat tattgttaaa
     6421 atcataaatg ttaagttcaa taaaatcatt catgatgacc tctttcctct tctaatcttt
     6481 acattctctc tatttaacgc gcagttcaaa ctatccatga gcataacgtt atctcccatt
     6541 gttaatgttt ttctaccaga tttacgtata atgccctcac ctataatgac aatgcctaca
     6601 ttttcttgtt ttagaattga actcaaatcc gtgtatttca attcttcata taggtttcta
     6661 ggtaaaacca agtaattata atgacctaca aaagacaatt tagctgaact ctttaaatct
     6721 gcttttgtta ctttaatttc atatgctcta aaaatatttc tagtatcata ggttaaaaag
     6781 tccacgattt cacgcccatg tgtgagaggc ttacgcccaa tgactacctc atgacatcca
     6841 cacattccca ttttgtctat gatcagtgaa tcatataaat attgttccgc ttctaaggtt
     6901 gctattgact tcatttttgc aacacctcat caaatcttag tagcatttta atcgcatttt
     6961 aaatctgagt attttacgaa tttaccatca atcattttgc ctttcctgtt tttgatttca
     7021 tcataggcat gtgctaaaca tgttcttaaa tcggagctat ttttatatgc cgtttcttta
     7081 agtaaatagg taatgtttgt aatcaaagtt tgaatttcac taaacaaatt gccattatta
     7141 ttatcagaca taaaatcttc tagtttttca cctaagtaaa atagtgattt aatataattt
     7201 aaagtattaa cctcaccttc accgaaatca gataggctta acgctaattt aatattgcct
     7261 ttaatttgtt gcatcatgat tattaataca accaacatgt cacctatact atctttaatt
     7321 aattgcatat cttgtttatt taatcctcgt actagtactc catgttcttc gaccaactta
     7381 tcaaactgct ttaaggggct tgcatgattt atattacgat caacactcca ttgttctact
     7441 tttccaatta attcatcaat agttaatgaa ttagtcatta ttaagcaact ccttaaattt
     7501 ttcttcacta atttcaacat ctactaaatt acatgtttta aaccattcac ttggtctgta
     7561 attttgaatt gcatcttctc cgtaacgttc ctttaagata tcactcaaat tcttttcttc
     7621 cctcaaaaag atttctttag ctttcttttt atccggttta ctgccatctt tatttgcaaa
     7681 tagtattgcc tcatctaaat cttggcacca cccatcaaat tcaccaatgt atacgcctga
     7741 ttcgtcttta tgttcaaatg ctaatgctgg atatgttttc attattccta ttcctcctct
     7801 acaataattt catattcatc acaatcaaat ggtacttcca ttctcgcaat atcatgtgcc
     7861 tcattttctg cttcttctaa actttcagcc tcgatagtct cttcaatcat gccagtgtat
     7921 gtgatttgaa cattaaattt tttcatcttc ctgttcctcc ttaaaacaaa ctgagttgtt
     7981 ttgccttttc gaaatacaat tcgttgcttt caatgtagct agcaaattct aatttgttat
     8041 tgaatttctt tttcactcct ttaaacatcg ttttgtgatg cccgtgaata agatatatgt
     8101 cattcactac atgaacatga gcaacttttc tatctgcttg gtataaatat tgtttgctgt
     8161 cgaaaaattg tttaatcaga cttttatttt ttctaagcgt atattgtcga tttgttgatg
     8221 catcttcaca aatattattt tgtcttaaca cctaatcacc ccaatgagca tttaactttt
     8281 ttaaaaattc agccctgtct ttttcaaatt cttcatcaac ttcgacagct gtattttgat
     8341 tttgattggt taaccaactt ggcgtttttt ctttagactt ataattttct ttttgcttat
     8401 tctgcatttt tttcttggct ttatattgag cttcataagc tttaatttga tcgtagttgc
     8461 ttagattcat ttgtaaccaa gaatttaaaa tacttttagc gtaaccccaa ttaactttat
     8521 ttctgtcttt agctatcttt agtgcagcaa tcaaaatttc atccgaatct tgacaaaaag
     8581 catctagata ataatttatg tcttcaacaa tatactgagt gataaatcca aaaccatttt
     8641 cttgaaagaa gtcgaagact ttataattct tcttctcctt cttcatattc tttacattct
     8701 tatcattctt tatattcttt aattctttag tcttgttcag tgttctgttc agtctattgt
     8761 ctttcttttg ttcactctgt tgttcnnnnn nnnnnnnnnn nnnnnnnnnn nnnnnnnnnn
     8821 nnnnnnnnnn nnnnnnnnnn nnnnnnnnnn nnnnnnnnnn nnnnnnnnnn nnnttcattt
     8881 tgttgttcac ttagttgttc agtcttttgt tttttataat catcattatc ttgataaata
     8941 ccgtagttat gcactattat agttgttccg ttttttgtct ttttagtggt tatcatggtg
     9001 tctttttcta acgcattcaa ataatttcta actgtgtttc tagatacgtt ccatcgttca
     9061 gataatttta attctgatgt atgaaaagaa ccacgcttta aaacaactaa tttcccacct
     9121 aacattacct ttttatctga atgattggtt aatagtaata aatccatcca ccattttagt
     9181 ctcttagaat ccgtccaaat ccaatggtct ataattttac gatgtatttt tatccagcca
     9241 gccatttaaa tcacctcatt agaacggtaa atcatcgtca ttaatttcta taggtgcatt
     9301 agcaaacaag ttactttgct ggctcattgg cgtctgtttc ccatttgctt gctgttctat
     9361 ttgtttcatc tcatcagttt taggttctgg tttattaact acttcatcgc ccttattcca
     9421 aacttttaca tatgaaagtc ttacaaagta tttaccttgt tcctcgttaa acttattttt
     9481 caacactata gttccgattt tgttaattaa ttgatcagtg tcaaaagtta aatcaggtaa
     9541 gttcaattta attcctaatc tactaagtaa ctcaatatat tgtttttctt gataatcttg
     9601 ttggaatggt gggacaaatt gattgtgtct aaattctttg tgttcattat tttcaaatac
     9661 aattgtgaag taacgtcctt ccatatcatt tacttcaata gctttcactt taactgtgaa
     9721 ttctcctgcg cctaagaagt cgccaccttt taaaaatgcc tcttgattag tttcttgaat
     9781 gtattgtgct ctacctctaa ttttcatatt ttttaccgtc ctttaattta atattgtata
     9841 attcatgtat tagtacattt gaaagtgagt gatttagttg caacataaaa tctatttgtt
     9901 agataccttt ggtaaaggat tgggacaata cgaaattaaa attccaaatc attgtccttg
     9961 gtgtaaatct aatataagac ccaatttatt aagtcaaact caaattgaca ccagcaatat
    10021 agaatggcct gtctcattta tcctacaatg tccgagttgt cataaacatt tcttacaaat
    10081 ttataaagtt aaactctcta aaaacaggag tattttagaa cttgaaaaag ataacgaaaa
    10141 accaatgcct aaaaattcat tcgaatatcc aagcgaaatt aatgaaataa gcaaagagtt
    10201 taataacatc attacccaga gttcaaatgc agaaagtctg ggatataatc atttagcagg
    10261 tattggatat cgtaaagcta ttgaattttt agtaaaagac tacctcattg tattaaaaaa
    10321 cgaagataga gatagtgttt ctaaaagacc attaaaccaa tgtatttctt ctattgacaa
    10381 tgatagaatt cagaaattag ctaaagctgc tacatggata ggaaatgacg aaacacatta
    10441 cgttagaaaa catattgata aggatgttca agacttaaaa agtttcttac acgctttaac
    10501 aagcttagta tcattagaaa tcgtaatttc caaagcggaa aattttattt gcaatagtta
    10561 ataatctttt tcaaatagga agccaccatt tatttcatag tatctttcta ctcttctaat
    10621 aggttcatca attccatcac cttttaaaca aacaatttta attaaatgca ctacatcaac
    10681 tacttctggt ggttgatgtt ttatttgaat atttttcatg attttttacc gcctttagtt
    10741 aatttctagt ttccatttct gattgcttga accacatcat taatactagg attaacgaat
    10801 tttttacttg aaattgttat attgctagca tgtcttatct tagtctcaaa taaatctgat
    10861 ggttctgcgt taagtacata ttgataagat ttttcgccgt cttgttcatt ctcttcaatt
    10921 gtcattcttg ctaacacgtc agattggcta ataattgctt ttctaatttg atcttgtgcc
    10981 tctatcgtga ttgttggatt gatagtgcta ccttcatcat ctttatcttt attgatgccc
    11041 tcatgcccgc ttatagcaag atgaaattgg tactgttctt gtaatttaga aatatatcga
    11101 taaatactta caattcgcga agcacactcg ccccaatcat taaatgtcgg ttttttaatc
    11161 tttcctttca tgacattctc aatcgtaata tctctcaact tctgaatagt ctctattact
    11221 acaacatcga tttgtttgcc attttcccta agctgttcta taacttttgg taacaattga
    11281 attactgtcc taaaatgctc ataatttttg atttgtacaa ctgcaccatc ttcagttacc
    11341 gttgtcccat cttcgtttat atctagtact aaagcattat tatctttggt taaaaatgta
    11401 gttttaccag tcccgaatct tccgtaaata gcgaatttat aaaacttatt agcattttgt
    11461 ttgctgatat ctttcacacc tagttgcctt aagatatcaa cgccttgaat agtttttcca
    11521 gccatctatt ctcccacctt aactgtgtaa gatgttggtt tttcgataat tctaacgccc
    11581 tctaaaatct cgccattcac atcaatcaac gtgccatttt cagttacatt gaaatctttc
    11641 ttaatctctg attgactaag tttttttgtc aattttacat agtcattcag tccacgttgt
    11701 tcaagctgtt caataacttt gttttcgtta ctaacttgta tcacttttgc cccttttcga
    11761 gaggttactt tgccatatgg cgtatttaac ttaaattttt tatctttctc tttttctatt
    11821 ctgaaatact caatcacaag actttgaagg tattccttat tactttgtaa tttctcaatt
    11881 tctttatcgc gccataaatt tatacgttcg atttcactgc ttgccagttc attaatttca
    11941 ttctcttttg ttgtaattgc gtctaacttt ttaaaaaccc agttagcgct atttaaatct
    12001 gtgacttgaa accggtcatc ttgttcgaac gtttctagtt ctcgtgcttg taattcattc
    12061 ataaaactat acacctttct taactaatat ctgcccacgc attaccgata taatatagtt
    12121 cttcatccgt tcatgtgact ctggatagac ttctaatatc tgtaacaact tattatttgt
    12181 tttataacta tcgtgataat gtaaaaaatt aataataatc tgtgaggttg gtgtctgttc
    12241 tatttccaac aagcagtttt catttgtttt cttaaactca tcaaatagtt gttgatatag
    12301 aacaaacatc ttttcattag catcattctt cattgttgtc atcatcctcg ttagaaacca
    12361 attcaagtag tgtatacatg gcggttgctt ttgaaattac gctaaaagat ttacttttca
    12421 aaccaaaacc aacgatatga ctttctgttg catccaacac gtccacgaaa aatgcgttat
    12481 tatctgtttt tccatttgac ataagtagtt gtaaattaat acttatgtca aagtccgttt
    12541 ggtcttttac accttctata gttgcacgca aactatccga tttttcttta attacatcta
    12601 taatttcttg tctgctcatg tttttaaatt catttttcat tgttgtcttc ccccaatatt
    12661 gatatacttt atttgttaat tgttttttaa tttctgattg ctaattgcct ttagcagtca
    12721 gtttttttat tctctaaaaa aatactcatc atagaaaatg aatattgcaa tgccagtact
    12781 tgcagcaatt acccatgctg ttgtgaagta caaaaatggc attaaacaaa ttgctaagac
    12841 tgtgaagcat agcactgcta tgatgtaact tttatatgta ttagacattc gcatcctccc
    12901 tcaatcgtcg attgtgtgtt tttaaaattc tttttaaatc cttaatttgt ataactttct
    12961 cgttctctag ttttattttc agttgatcat tcagaatttt tttcatacaa tgagctcgtt
    13021 ctgtttcgtt tttgaataat tgactattac tcatgtggtt aatgtcctcc aattcgattg
    13081 attaacgttt gataagcatc taatacttgt ggataaaggt ataacactct agtgcctact
    13141 cgtcttgtca ctgctacaat ttcaggttca cagactattc tttgtattag cgttgcttta
    13201 cttaaacctg taatctccac taaatcttta atatcaacgg ttgcaacttg cctcttgtat
    13261 gtacttaaga tttcatcaat tttcttttgt actaatccgt ttaaataatc attatttatt
    13321 tcaatacata tatttttcat tgttgacctc cagtgattcg aaagctattg tacagttttc
    13381 cgaactttta ctttaaaaaa atattgccct actttgttgg gcggaatatc taatagttca
    13441 caaatccttt ttatttccca ttgtgtaaat aaatttttac ctttcaactt gtgatttatc
    13501 gatgttcttg aaataggtat agcattagct aatgaatttt gactgtatct atattcattc
    13561 attctgtcca ttagtaagtt gtaatcaaat gtacttttca aaatatcacc tccttcatgt
    13621 tcggttttct gtacaaattt attaaatcat tgttgttaaa ataagtcaac tagttttaat
    13681 acttttttta acataatttg ttaaaaattg ttgtaaatat tagcaaaaag tactaatata
    13741 aatatgggag gtgttcagaa aagtgaacag tttcaaagaa agattacgtg aagctataac
    13801 tgccaagaat atgtcacaat cagaactttc aagattaaca ggtattggaa gaaattcaat
    13861 aagtgattat cttaagggca agtatgaagc caaacaagat aaaatttaca tcattgccaa
    13921 agttctaaat gttagtgaag cttggctatt aggttatgat gtttcatctg aacgtcctac
    13981 tgatgaggaa cgtcatttaa atcaaaatga acaaatcatc gcagcacata taaaagatga
    14041 tgtcacagat gaagagatga aagaaatcgt gaacttcatc gaatatatta aaagtaaaag
    14101 aaatacaaat tcaaatagcg ataaataaag aaagacgctc attttactaa tcgttgtatt
    14161 agtattacta cgtctttctt tttttatata tcaaattatg cataattaaa cttctgttaa
    14221 ttggagatga taacaaccga aatataaatc aaaatttaat aaaggagtga aattatgcat
    14281 caatacaagg agttgatgga tgatataaag attaaatata ttgagatgcc ggataaatta
    14341 gaatgtctga ttataggtaa tgatttatat attaataaga atttatcatc atctacatca
    14401 ccgagtgaaa ttaaagaatc catgtctttg tatcactgtc attgtcatga ttttgaatta
    14461 ttaatcccct taaatcaaat taaacaagcg atatatctac atgactgcaa aactatacct
    14521 cagttaagcg cttattttaa agtgcctgta acagacatct tactaacaat atacttctat
    14581 aaagttaagt actcagattt acattttctc aatatgttca aaaccgatgt gttaagtatt
    14641 catcaagaaa ttatttagga ggcgtttaaa tgcaacaaga atcaacatca tggtacaaac
    14701 aagagtggtg tattgtttta tcacttttat tcctatttcc tttaggctta tttttaatgt
    14761 ggaaattcag caaatggccg tctttagtta ggacaattat tactgtagtt atagcggtta
    14821 ttgctttagc tagtataact tatattggag aagttcagat gattaaacct tatgtagcga
    14881 atttagattc aagtagtgaa agcaataaat ctgacagtat cactgataaa gatgaagaga
    14941 atcacgaaaa agcaaaagaa caaacaaatg gtaattatca agaatggttt gacacgatta
    15001 caaaaggaac atctgatagt tcaactacaa gctctagttc tagcatagat gacagtataa
    15061 ctcgtgacca aaaagcagct ttaaaacaag cagagtttta ttcagaacac ttacatttat
    15121 caaaacaaga catatatcat caattaattt cggaatacgg aggcaaattt ccaaaagatg
    15181 atgcgcaata cgcaatagat catttaaaag ctgactataa taaaaacgca ttagaaagtg
    15241 ctaaatcata tgccaaaact ttaaatatgt caaccagaga aatttatgat caattaattt
    15301 cagaatacgg aggacgattt acaccttcag aagcacaata cgcaatcgac cacttagaca
    15361 aataatttaa ttgggcagaa ttcctgccct ttatatatat atattaagga ggagtgaata
    15421 atatggcatc atttgaaaaa agaggcaata aatggcggta taaagttcaa tataaagatt
    15481 cattgggaac aaaaaaaatt ataagtaaat ctggatttag aacaaaagcg gaagcaaaaa
    15541 aagcagcttt agaagttgag ttaaatatta aaaatggtta taaagaaaac atgaattata
    15601 cacttgaaaa atggctcgac tattatttag agacttggcg aaaagataag gttaacgata
    15661 gcacctataa tattgaatta tattcaaaaa aacgattatt agacatctat gaccctaata
    15721 taaacattaa aaatattaca ccatcgatgc accaaaaatt cataaacact ttaattcaac
    15781 gtggctacag taaatcaacg ctctcaaaaa cacatcattt gatgaaacgt gcaatggaac
    15841 gtgctaaata tgatagaatc atttatttta atccatgtga tggtatttca ttacaacata
    15901 aaaatttaaa agaaaaggtt aaagctaaat atttacctag cgataaaatt aatctttttt
    15961 tagaaatggt taaaaagcgg gatatttatc aatatttctt atttagaaca cttatagaaa
    16021 caggtatacg aatcggtgag gcaaacgcac tcaattggaa tgattatgac aaaaagctta
    16081 aaacattatc aattacaaag tcgtatgatc aaaaaagaaa aaaatttggc actaccaaaa
    16141 ataaagaaaa tagaatcata tttataagtg acaaattagc aaaggaacta ttcaagttga
    16201 gaacacttca aaatgcaaac aaaatagcaa atagtgaatt atattatact gattatgatt
    16261 ttatgttttg taatgaattt ggagacccac ttccacgttc taccacccac aatacaatga
    16321 aatatgtaac aggtaaaata ttaggaaagg gcaatgaact aagtatacat aaattaagac
    16381 atacgcatgc aacattgtta ctagaaagta atgtgcccat gaaagtaatt caggagcgat
    16441 taggtcataa aagtgaattc ataacaagca acatttatag tcatgtcact gagaaaatga
    16501 ataatactgc aaaagaaaat ttcgagaaat atatacgtga tattttttga ttaaggttcc
    16561 caaaagtttc ccaatcgtaa cgaaagacac attttacacc ttaaaaagtt acccagttaa
    16621 atcaaaaaag agctaaagca aaacgctcta gcccttgata ttactga
//
LOCUS       Saureus-ST20090964contig_13         4724 bp    DNA     linear   UNK 
DEFINITION  Contig Saureus-ST20090964contig_13 from Staphylococcus aureus
            ST20090964
ACCESSION   unknown
FEATURES             Location/Qualifiers
     source          1..4724
                     /mol_type="genomic DNA"
                     /db_xref="taxon: 1280"
                     /genome_md5=""
                     /project="stegger_1280"
                     /genome_id="1280.796"
                     /organism="Staphylococcus aureus ST20090964"
     CDS             196..1041
                     /translation="MTKNILKKLFITLSLAIFLSPLISHAENKLFANTYEESEILKKR
                     EKYNAAPSTLSEEVFSKVSNTMKSPYNSVGTVFIKGETIASGVLIGKNTIITNYHVSR
                     MAKKDPTKVIFTPGSTKTEDGVYKTPYGQFVAEEINEHPYGQGTDLSIIKLKPNKDGK
                     SAGDLIPPAKIADSIDLQQGDKISLLGYPYNFSTNSLYRSEIEIFNLNSGQYFGYTES
                     GNSGSGLFNLKGELVGIHVGKGGKYNLPIGKFFNTEIGSLYSVDNSLSTLGSDLKKRA
                     ELQSH"
                     /product="hypothetical protein"
     CDS             1197..1895
                     /translation="MNKFSIVLILLMLLVANYQIVSASSISDNRSLITDIFKTKNSLN
                     TAKYEGKDSHHCTAVMITKDIGLTASHCKDGGFEEGYIGTIYPGESGLATNAGSAYIS
                     TFNPFTGLDIAILKTNNQSNDYSYYLRNINLSVKSVNFHNLIGKKVYSIGYPIDKSGY
                     KQYKTEGTITQTVHDNAIRTTLQSTSGQSGSGVFLKENDQLIGVISEGSLDGSLVIPI
                     NSQIADWIDRVRHY"
                     /product="putative glutamyl-endopeptidase"
     CDS             1941..2684
                     /translation="MKDTIVKFLSAFLVISSISLIDTSFSSKYNKISIAAETKNFTDL
                     VEATKWGNSLIKSAKYSSKDKMAIYNYTKNSSPINTPLRSANGDVNKLSENIQEQVRQ
                     LDSTISKSVTPDSVYVYRLLNLDYLSSITGFTREDLHMLQQTNNGQYNEALVSKLNNL
                     MNSRIYRENGYSSTQLVSGAALAGRPIELKLELPKGTKAAYIDSKELTAYPGQQEVLL
                     PRGTEYAVGSVKLSDNKRKIIITAVVFKK"
                     /product="Epidermal cell differentiation inhibitor
                     precursor (EC 2.4.2.-) (EDIN)"
     CDS             complement(2869..4683)
                     /translation="MVNLKIRNLYNTILDSSFLIRYGYYDVRMKKIESKNINNEELED
                     YYGKPDTFYLKIFGLQDLYFLMKSEDLRGFFNFSDFKKNVDTEPIYFNTPKNNYVRRE
                     YKMPNVYSYLHLCFFIEDNKEEFITIFENNVQSTSKYFNELNFNFKFTKKIEQRLLFG
                     GNSILSLDLSNFYHTLYTHSIPWVIHGKQNSKDNRYKGFANNLDSLIQKCQYGETHGI
                     PVGNIISRIIAELYMCYIDKKLIEKGYKYARYVDDIKYPFVSNTDKEGFLMEFNSICR
                     EYNLILNDKKTDVQTFPYRNNMQKVEIFSYLDSLNKSSEIADWKSKINDFIDXSGNKG
                     AVKCIYSVVINKLRDSKMSSNKINNILVSREKLTKYNLYEKFLDISLKDSRLTNKFIN
                     FTEQLIDLKISKEKLKKIARQYFKENKEIWKGNLDYYILNGWNQEVYQILLYSVLFDE
                     EKILNKKSLQLILKNDLDDYSKCLSVILWIKKKFSFKVLLNTLEDKLKEVHSSYNDDA
                     SVRMQEKYWLLRYFIFYINKNNIIDDAFFKKHYNENNIKKDRNNIIKSELNMHYVLKT
                     DSRKKQYVNRVNEFFGFLLNNNVALIQTNYNHKLFEYL"
                     /product="hypothetical protein"
BASE COUNT     1726 a    664 c    622 g   1710 t     2 others
ORIGIN      
        1 catgtaacat ttggttatgt tgcgatgttg ggaattttga tgttggtggt ggaattaaga
       61 ttgatggact attcttttgt catgatataa aaatacattt ctaagaaatg tatttaagaa
      121 aaaattaaaa aacagttaat tttatttaat aaaaagtaaa agtatagtaa ttatatacta
      181 gaaaggagtt ttattatgac taaaaatata ttaaaaaagt tatttataac attatctctt
      241 gcaatatttc tctccccgtt gattagtcat gcagaaaata aattattcgc aaatacatat
      301 gaagaatctg aaattttaaa aaagagagaa aagtacaatg cagccccttc cacattaagt
      361 gaggaagttt tttcaaaagt ttcaaatact atgaaaagcc cctataattc agttggaaca
      421 gtttttatta agggggagac tatagcttct ggtgtattaa ttggcaaaaa tacaattata
      481 acaaactatc atgtatcaag gatggctaaa aaagatccga ctaaagttat attcacacct
      541 ggttcgacta aaacagaaga tggagtatat aaaactccat atggacaatt tgtagcagaa
      601 gaaattaatg aacacccata tggacaagga actgatttgt ctataattaa actaaaaccc
      661 aataaagacg gaaagtctgc aggtgattta attccccctg caaagattgc agattctata
      721 gatttgcaac aaggtgacaa aataagcttg ctcggatacc cttataactt ttctactaat
      781 tctttatata gaagtgaaat tgaaatcttt aatttaaatt ctggtcaata ttttgggtat
      841 actgagtcgg gaaattctgg atccgggttg tttaatttaa aaggagagtt agttggtatt
      901 catgttggaa aaggaggaaa atataattta ccgataggta aattttttaa tactgaaatt
      961 ggctcattgt attcagtaga taattcctta agcactttag gtagtgattt aaagaaaaga
     1021 gctgaattac agtctcatta gtaatgattc taggccttat ttcattctaa tcattatgga
     1081 ataactttct acattaattt acatcaacac tatttatatg acaggtaaaa gcgatcataa
     1141 tttaaaatga aattttatag ccaaaaatat taaaaaatga tagagaggtg taaattgtga
     1201 ataaattctc aattgtttta attttattaa tgctattagt tgctaactat caaatagtta
     1261 gtgcatctag catatctgat aacagatcgc tcattactga tatatttaaa actaagaaca
     1321 gcttgaatac tgcaaaatat gaaggaaaag atagtcatca ttgtactgct gttatgatta
     1381 caaaagatat tggtttgaca gcatctcact gtaaagatgg tggatttgaa gaaggatata
     1441 tagggactat ttatcctggc gaatctggct tagctacaaa tgctggaagt gcttatattt
     1501 caacatttaa tccatttact ggactagata tagctattct caaaacaaat aatcaaagta
     1561 acgattattc ttattatcta agaaatataa acttatctgt caaaagcgtg aactttcata
     1621 atcttatagg aaaaaaggta tattcaatcg gatatccgat tgataaaagt ggatataagc
     1681 aatataaaac agaaggtact attactcaaa cagtacatga caacgcaatt cgaactacat
     1741 tacaaagtac ttctggacaa tctggttctg gtgtgttttt aaaagaaaac gatcaattaa
     1801 tcggtgttat ttcagaagga agtttggatg gtagtttagt cataccaatt aatagtcaaa
     1861 ttgcagattg gattgacaga gtaagacact attaaatagc ttaaaataaa ccaaaaatat
     1921 cataggagat gaatttaaat atgaaagata caattgtaaa atttctatca gcattccttg
     1981 tgatttcaag tattagtttg atagatacat cttttagctc taaatataat aaaatctcaa
     2041 tagctgccga gactaaaaat tttacagact tagttgaagc tactaaatgg ggaaactcat
     2101 taataaagtc agccaagtat tcttctaaag ataagatggc tatttataat tatacaaaaa
     2161 atagttcacc cataaatact cctctaagat cagcaaatgg tgacgtgaac aaattatccg
     2221 aaaacattca agagcaggtt agacaattag actcaacgat atctaaatct gtaacaccag
     2281 attcagtcta tgtatataga ttattaaatt tagactactt atcaagtata actggcttta
     2341 cgcgagaaga tttacatatg ctacaacaaa ctaacaatgg tcaatataat gaagcgcttg
     2401 tgtcaaaact aaataatctt atgaatagta gaatttacag agaaaatggc tactctagta
     2461 cacaactagt tagtggtgca gcactagcag gtaggccaat tgaattaaaa ttagaattac
     2521 ctaaaggtac taaagcagca tatattgatt ctaaagagtt aacagcatac ccaggtcaac
     2581 aagaagttct tttgcctaga gggacagaat atgctgtagg cagtgttaaa ctttctgata
     2641 acaaaagaaa gataattata actgctgtag tttttaaaaa ataagaaaac ataaataata
     2701 tatatcctaa caaatatact ttaaaatatt atatttgtta ggatttttct cttgttaaat
     2761 gtcatctaca caagtactta caccgaattc ttttaataag tgtattaaat tttctttttg
     2821 tgcttatcat aaaaaattac tactctttca gttaaataac atctactttt atagatattc
     2881 aaataattta tggttatagt ttgtctgaat taatgccaca ttattattta ataaaaatcc
     2941 aaaaaactca ttcactctgt ttacatattg cttttttctc gaatcagttt ttaaaacata
     3001 gtgcatatta agttcagact ttatgatatt gttcctatct ttttttatat tattttcatt
     3061 gtaatgtttt ttgaaaaatg catcgtcaat aatattattt ttattaatat aaaaaataaa
     3121 gtaccttaat aaccaatatt tttcttgcat tctaacgctt gcatcatcgt tgtaagaaga
     3181 atgcacttct tttaatttat cttccaatgt atttaacaac actttaaagc taaatttctt
     3241 tttaatccac aaaatgacac tcaaacattt tgagtaatca tctaaatcat tttttaatat
     3301 taattgtaaa gattttttat ttagtatttt ttcttcatcg aataaaacag agtataataa
     3361 tatttggtat acttcttgat tccaaccatt taaaatataa taatctaaat ttcctttcca
     3421 tatttccttg ttttctttaa aatattgcct tgctattttc tttagttttt ctttactaat
     3481 ttttaagtct atcaattgct ctgtaaagtt tataaattta tttgttaacc tcgaatcttt
     3541 caatgaaata tccaaaaatt tctcatatag gttatatttt gttaattttt ccctactaac
     3601 aagaatattg tttatcttat ttgaggacat ttttgaatct ctaagtttat ttattaccac
     3661 cgaataaatg cattttactg ctcctttatt acctgaanna tcaataaaat cattaatttt
     3721 tgatttccaa tccgcaattt ccgagctttt attcaagcta tctagataac taaaaatctc
     3781 tactttttgc atgttattac gatatggaaa agtctgcaca tctgtttttt tatcatttag
     3841 aattaaattg tactctctac atatggaatt aaattccatc aaaaatcctt ctttatctgt
     3901 atttgataca aatggatatt taatatcatc tacatatcta gcatatttat atcctttttc
     3961 aattaatttt ttgtctatat agcacatata tagttctgct attatccttg atataatatt
     4021 ccccacgggt ataccatgag tttctccata ttgacatttt tgaattaaac tatccaaatt
     4081 attagcaaac cctttatatc tattatcttt cgagttctgt tttccgtgta tgacccaagg
     4141 tatactatgt gtgtacaaag tatgataaaa gtttgataaa tctaaagaca aaatactatt
     4201 ccctccaaaa agaagcctct gctctatttt cttagtgaat ttaaaattaa agtttaattc
     4261 attaaaatat tttgaagttg attgtacatt gttttcgaaa atagtgataa attcctcttt
     4321 attatcttct ataaaaaaac atagatgtaa gtaactatag acatttggca tcttatattc
     4381 tctacgaaca taattatttt taggagtatt aaaataaatt ggttccgtat ctacattctt
     4441 tttaaaatca gagaaattaa aaaatcctct taaatcctct gatttcatca gaaaatataa
     4501 gtcttgcaaa ccaaaaattt ttaaatagaa agtatctggt ttgccataat aatcttctaa
     4561 ttcttcatta ttaatatttt ttgattcaat ctttttcatt ctaacatcat agtatccata
     4621 cctaattaga aaagaactat ctaaaatcgt gttatataaa ttacgaattt ttaaattcac
     4681 catattttct aatcatccct taaatattaa tatttgcact taat
//
LOCUS       Saureus-ST20090964contig_10         2514 bp    DNA     linear   UNK 
DEFINITION  Contig Saureus-ST20090964contig_10 from Staphylococcus aureus
            ST20090964
ACCESSION   unknown
FEATURES             Location/Qualifiers
     source          1..2514
                     /mol_type="genomic DNA"
                     /db_xref="taxon: 1280"
                     /genome_md5=""
                     /project="stegger_1280"
                     /genome_id="1280.796"
                     /organism="Staphylococcus aureus ST20090964"
     CDS             complement(119..1021)
                     /translation="MKKVSFKSSNLNVVANMYFPENFDENNQYPAIVVNHPAGGVKEQ
                     TAGLYAERLATLGYVTMAYDASYQGESEGQPHNLENPSSRVEDVRAAVDYFNTLDFID
                     DSRIGALGICAGGGYTIKAAQTEKRIKAVVGISAADIGQNFRKGWTGNQDEKDINPLL
                     EQVAEQRKAEANGAPQKLVGFVPEEPTEDMDQETKDGWEYYRTPRAQHERSINQFPFI
                     SFDRIIEFTAFDLVDKLLTQPVLFIAGSEAGTLWQSENAYERALEPKDIHIVKGANHF
                     DMYDKEPFVTEAVEKMNSFYGQYL"
                     /product="Dienelactone hydrolase and related enzymes"
     CDS             complement(1034..1678)
                     /translation="MEKKNILIIGASGQISQELIDLLLDKTEHHLTLYLRNKKKLMNI
                     EDGNRVTLIEADATDESALENALDQIDVVFASLAGNIDEQAQAIVSAMEKKNVQRLIF
                     VTALGIYDEVPGAFGKWNNDNIGPYLPPYKKAADIIEASSLDYTVLRPAWLTNNDEIE
                     YETTVKGENFKGTEVSRKSVAALGLEIIENPSIHVKESLGVNKPNTDGDKPHWL"
                     /product="oxidoreductase (putative)"
     CDS             1832..2383
                     /translation="MDKRIKKTQRTLKQTMIRLLKKQHIEDITVTDICDKSDIVRRTF
                     YAHFNDKYDLVEHIMSDYISDFVEICHFKEQINFKLGNIKWFEYLYNNKDVFSVLFKS
                     SISALFSKKLETIIYKQLENKISESVINEGISKSTLLCFLTSAILGVMVDFALNGDSD
                     YQNKANETLLLLKPYLKYDILNS"
                     /product="Transcriptional regulator, TetR family"
BASE COUNT      809 a    462 c    343 g    900 t
ORIGIN      
        1 tccaaaaagt attccacttc cactatttta aagacaaatt ataaaaatag gtgctttcgt
       61 tataacacaa aaccaatcat ttctcttaaa taaattcatt tcaatcttac gggaattttt
      121 ataaatattg accataaaat gagttcattt tttcaaccgc ttctgttaca aaaggttctt
      181 tgtcatacat atcaaaatga ttcgcacctt ttacaatgtg gatatctttc ggttctagtg
      241 cacgttcata tgcattttca ctttgccata atgtaccagc ttcactacca gcgataaata
      301 gcacaggttg tgttaataat ttatccacta aatcaaacgc agtaaattct ataatgcgat
      361 cgaaactaat aaatggaaat tgattaattg aacgttcatg ttgcgctctt ggcgtacgat
      421 aatattccca tccatctttt gtttcttgat ccatatcttc agttggttct tctggaacaa
      481 aacctactag cttttgtggt gcaccatttg cttctgcttt tctttgttct gcaacttgtt
      541 ctaataaagg attaatgtct ttttcatctt gattacccgt ccaaccttta cggaagtttt
      601 gaccgatgtc agcagcacta atgcctacta cagctttaat acgtttttca gtttgcgctg
      661 ctttaattgt atagccacca cctgcacaaa taccaagtgc accaatacga ctatcatcaa
      721 taaaatcaag tgtattaaag taatccacag cagctcttac atcttctaca cgtgatgatg
      781 gattttctaa attatgtggt tgtccttcac tttcaccttg ataacttgca tcataagcca
      841 tcgtgacata acctaaagtt gctagtcgtt ctgcatataa accagctgtt tgttctttca
      901 cgcctcctgc tggatgatta acgacaatag caggatattg attattttca tcaaaatttt
      961 ctgggaaata catgttagct actacattta aattactact tttaaaactt acttttttca
     1021 tgctaaatac tccttataac cagtgtggct tatcgccatc tgtatttggt ttatttacgc
     1081 ctaaactttc tttaacgtgg attgaaggat tctcaatgat ttctaatcct aatgcagcaa
     1141 cacttttacg cgaaacttct gtgcctttaa aattttcgcc tttaactgtt gtttcatatt
     1201 caatctcatc gttgttcgtc aaccatgcgg gacgtaatac tgtatagtct aagctagatg
     1261 cttcaataat atctgctgct ttcttatatg gtggaagata cggtccaata ttgtcattgt
     1321 tccatttgcc aaatgcgcca ggcacctcat catatatacc taatgcagtt acaaaaataa
     1381 gtcgttgcac atttttcttt tccattgctg atacaattgc ctgagcttgt tcatctatat
     1441 taccggctaa actagcgaat acaacatcaa tttgatccaa tgcattttcc aaggcagatt
     1501 catctgttgc atctgcttca attagtgtta cgcgatttcc atcttctata ttcatcaatt
     1561 tctttttatt tcttaagtaa agtgttaaat gatgttctgt tttatctaat aataagtcaa
     1621 ttaactcttg agaaatttga ccacttgcac ctatgattaa aatatttttc ttttccaact
     1681 aacatcacct cttttattac tcacttgtgt tttaaacaac aagtgttaca ctaatatata
     1741 ccttcaccta tcatttttaa acttaaaagg tagtgaaaaa agacttattg cacaggtact
     1801 taattttcga gcaatattta ggagctatat catggataaa cgtattaaaa aaacacaacg
     1861 gacattgaaa caaacaatga ttaggttgtt aaaaaagcaa cacatcgaag acatcacagt
     1921 gacagatata tgtgataaat ctgatatcgt tagaagaacc ttttacgcac atttcaatga
     1981 taaatatgat ttagtcgaac atattatgag tgattatatt tcagattttg tagaaatatg
     2041 tcatttcaaa gagcagataa attttaaact tggtaatatt aagtggtttg aatatttata
     2101 taacaataaa gacgttttca gtgttttatt caaaagttca atttcagcac tattcagtaa
     2161 aaaactagag actatcattt acaaacaact agaaaataaa atttccgaaa gcgtcattaa
     2221 tgaaggtata agtaaatcaa cattattatg ttttttaact tcggctatat taggtgttat
     2281 ggtggatttt gcattaaacg gtgactcaga ttatcaaaat aaagctaatg aaaccttatt
     2341 actattaaaa ccttatttaa agtatgacat actcaactcg taagtatcat gcttataact
     2401 atgatgacat ataaatctat atcatttcat tttacacttc gtattaaaat ttttacaacg
     2461 tacgaaaaaa gcttatgtcg ctaaaacaca tagcaacata agctttaatt atta
//
LOCUS       Saureus-ST20090964contig_6         2477 bp    DNA     linear   UNK 
DEFINITION  Contig Saureus-ST20090964contig_6 from Staphylococcus aureus
            ST20090964
ACCESSION   unknown
FEATURES             Location/Qualifiers
     source          1..2477
                     /mol_type="genomic DNA"
                     /db_xref="taxon: 1280"
                     /genome_md5=""
                     /project="stegger_1280"
                     /genome_id="1280.796"
                     /organism="Staphylococcus aureus ST20090964"
     CDS             380..919
                     /translation="MDIIAICIAIFSFLLTALKYYLDYMKDSLNIDVIPTRSFNYLVD
                     DKSSYNDITFINFTKFPISVIDVEFDIKNKVNEQKTFKPIRYKDKNYSIPFTLGPYES
                     VECTFLLEEYPVIWEWDVTIKVTTNKGIYIKPVIIESRTEHRESEPQVTELTSANKVS
                     ALSNPKDGFLKKFLYHLKP"
                     /product="hypothetical protein within prophage"
     CDS             complement(943..1203)
                     /translation="MEQITLTKEECVEQCINKDLKLLDYRVQQILEGVLSESTTYGDA
                     RNKLETLKIIAESHFKTEHASVIYKLALKKLDEKINATPIKE"
                     /product="hypothetical protein within prophage"
     CDS             complement(1221..1445)
                     /translation="MCYDYSRLSGKIVEKYGTQYNFAIAMKLSERSLSLKLNGKVGWK
                     DSEIWKAIQLLDIPVEKIHLYFFKEKVHVI"
                     /product="hypothetical protein within a prophage"
     CDS             1604..2374
                     /translation="MREKVSNRLKHIMKIRNLKQVDIINKSKPYQKKLGISLSKSTLS
                     QYINDVQSPDQDRIYLLSKTLNVGEAWLMGYDVDSYRVPDEERQDETIMSKINNIFSQ
                     LTPPRQENVLNYANEQLEEQNKVTSIDGYKESKLVSYIACGATGAGIGEELYDDILHE
                     EVFFKEDETPSNADFCILVNGDSMEPMLKQGTYAFIKKEDSIKDGTIALVVLDGVSLI
                     KRVDICEDYINLVSLNPKYDDIKVASFSDIKVMGKVVL"
                     /product="Phage repressor"
BASE COUNT      829 a    419 c    374 g    853 t     2 others
ORIGIN      
        1 atcatttctg gactgttcca tgctttctct acttggatga aatactctct aaaatcaaaa
       61 cctttttctg tacctgacat catcgcaaca tgtttagcta catcaagtgt taaagcataa
      121 tcttctagtt gtcttacagc tccgttatta acaaccgtac ttgtaagtac acttgtaaaa
      181 tccctatttt ctttgaaatg cttcaagtta atttctgccc aagcgctaaa acgcttttta
      241 acttccaaag ctttatataa ctctcttgca cttattgcga tttctccatt ttctttnntc
      301 gattttgttt ttaatgcttg catattgttt atgctccttt cgtgtataat gttgttatca
      361 acctaaggag gtgataagta tggacataat cgcgatttgt atcgcaattt ttagtttctt
      421 actgactgca cttaaatatt atttagacta tatgaaagat tctcttaaca tcgatgttat
      481 acctaccaga agctttaatt acttggtcga tgacaaatca agttacaacg atataacatt
      541 tattaatttc acaaagtttc ccatttctgt tattgacgtt gaatttgata ttaaaaataa
      601 agtaaatgaa caaaaaacgt tcaaacctat acgatataaa gataaaaact actccattcc
      661 atttacttta ggaccttatg aaagtgtaga atgtactttt ttgctcgaag aatatccagt
      721 gatatgggaa tgggatgtga ctatcaaagt cactaccaac aaaggaatct atataaagcc
      781 tgttatcata gaatcgcgga cagaacaccg agaatcagag ccacaagtga cagagttaac
      841 atcagcaaat aaggtaagtg ctctttccaa ccccaaggat ggttttttaa agaagttttt
      901 atatcattta aaaccttaaa catttaaaat cctccctttc cgtcactctt taattggagt
      961 ggcgttgatt ttttcgtcta actttttcaa tgctaatttg taaataactg aagcatgttc
     1021 ggttttaaaa tgagattcag caataatttt caatgtttct aatttatttc ttgcatcacc
     1081 gtatgtggta ctttctgata gaacaccttc taaaatttgt tgaactcgat aatctaaaag
     1141 ttttaagtct ttattgatgc attgttcgac acactcttct ttggttaacg tgatttgttc
     1201 cattgtgccc ctccttaagt tcatataaca tgaacttttt ctttaaaaaa atataagtgt
     1261 attttctcta ccggtatatc tagtagttgt atagctttcc atatttcact gtctttccaa
     1321 ccaactttac cgttgagttt taaggataaa cttctctctg acaatttcat agcaattgca
     1381 aaattgtact gagtgccata cttttctact attttcccgc tcaaacgtga gtagtcgtaa
     1441 cacataaaag cacctcctct caagttcacg tatcatgaac ttaactatac tttacacctt
     1501 gttttgaatc aagtcaatac aaaaattcat gatttatgaa cttttttgtt gaatttttgt
     1561 tcaacaagct ttattatgaa gttatcaaac ggaggtgcac taaatgagag aaaaagtttc
     1621 aaatagactt aaacacatta tgaaaataag aaacttaaaa caagtagata tcattaataa
     1681 atcgaaacct tatcaaaaga aactaggtat atctttaagt aaaagcactt tatctcaata
     1741 tattaacgac gtacaatcac ccgaccaaga tagaatttac ctactttcta aaactctgaa
     1801 cgttggtgaa gcgtggctta tggggtatga tgtagattct tatcgagttc ctgatgaaga
     1861 acgtcaagat gaaacgataa tgtcaaaaat caataacata ttttctcaac tcacacctcc
     1921 ccgccaagaa aacgtactta actatgcaaa tgaacaattg gaagaacaga ataaagtcac
     1981 ttctatagat ggatataaag agtctaaact agtatcgtat attgcatgtg gtgcaactgg
     2041 tgctggcata ggagaagaat tatatgatga catattgcat gaagaagtat tttttaaaga
     2101 agacgaaacg ccatcaaatg ctgatttttg tattttagtt aatggtgatt caatggaacc
     2161 tatgttaaaa caaggaacat acgcttttat taagaaagaa gattctatta aagatggtac
     2221 aattgcactc gttgtattag atggagtaag tcttatcaag cgtgtagata tatgcgaaga
     2281 ctatattaat ttggtatctc taaatccgaa gtatgatgat atcaaagtcg cttcgtttag
     2341 tgatattaaa gtaatgggca aagttgtatt gtgattaata acgtatattt agcgctttaa
     2401 tataaatata aacaaaggag aaattgacat gaaaaaagca atcttaactt taagtcttat
     2461 atttattacc tactacc
//
LOCUS       Saureus-ST20090964contig_26         3845 bp    DNA     linear   UNK 
DEFINITION  Contig Saureus-ST20090964contig_26 from Staphylococcus aureus
            ST20090964
ACCESSION   unknown
FEATURES             Location/Qualifiers
     source          1..3845
                     /mol_type="genomic DNA"
                     /db_xref="taxon: 1280"
                     /genome_md5=""
                     /project="stegger_1280"
                     /genome_id="1280.796"
                     /organism="Staphylococcus aureus ST20090964"
     CDS             600..1199
                     /translation="MRFKDENGNDYPDWEEKQLGEVAEIIGGGTPSTKNKLYWNGEIN
                     WFSPIEIGNKTYVYSSQKKITEEGLRKSSAKILPVGTILFTSRAGIGKTAILAKESTT
                     NQGFQSIVPRKGLLDSYYVYTISNILKILAEKVGAGSTFSEISKKQMEQLNLNIPMIK
                     EQKNISKFFSKFDNLIEIHERKLEFLKQRKQSLLQKMFV"
                     /product="Type I restriction-modification system,
                     specificity subunit S (EC 3.1.21.3)"
                     /EC_number="3.1.21.3"
     CDS             complement(2077..2466)
                     /translation="MDLFKDIRDASNEIGESIHDATDAIKKEAEKDAKIAMEKARLFA
                     LKHELKNEIQSMISDEKEDIENCVSSLDQIESILKDQTSKLEGAFEGKTSDAIAFNLA
                     TEQSKLMDLTESYDDCKKSCKTYDGWF"
                     /product="hypothetical protein"
     CDS             complement(2468..3682)
                     /translation="MKELHIKDNTYFRLSANAYDFDKVDEDETIIKNSDSSNQTFKIQ
                     ASRVDKVNGFQAMAVSPKDSKGNVDNETVYFVYAGTDKYEPADINTDIYLGTNEIKIE
                     TNPNKILNAAIYRDTSLKEINPSTVGNNKWLEMVDKNNAKEADQFNEAYLWTQSVLNK
                     GNYKHVYGAGHSLGGTIAQVMTVLFNFDKTKTFSAPNGYNILPDNVKENLDLSKYNQT
                     ITDYAHPNDKIGIATLGSSILGTEILADDSALSKHIFNPISGHGIETFEISGGSVKIK
                     VDGKKADQMAREMKDKLHNIDKAIKALEKYMENTKKQAKQIESEYVNKLLSGSHEFIS
                     PSDIENYVEELSKSGHYDFFDEALFEDTIGELKYTKQRLSQFSEKIIDATKKFEDRDK
                     EISEIYRWFEGV"
                     /product="hypothetical protein( EC:3.4.24.69 )"
BASE COUNT     1370 a    562 c    600 g   1285 t    28 others
ORIGIN      
        1 agattcccag ggtttgaagg cgaatgggaa gaaaagaagc taggggagtt aaggaaccct
       61 aatgataaat atagttatac aggtggccct tttggttcgg atttaaaaaa atctgattat
      121 acaactgaag gtattcaaat tattcaactt caaaacatcg gagatggata tttctataat
      181 agaaataggg tatttacatc ttatgaaaaa gcagagtcac ttaaaagttg caatatattc
      241 ccgggagata tagttatagc taaaatggca gatcctatag caagagcagc gattgtccct
      301 aataataatg ggaaatatct aatggcctca gatgggataa gattaagtgt tgatacatta
      361 aatttcaata caaagtttat acttgagtgt ataaatagaa aaagtttcag aaaaaaagtt
      421 gaggataata gttcggggtc aactcgaatg agaataggac taagtacact aggtaaccta
      481 actataaaaa ccacaacact gaatgaacag caaagaatag ccgagtttct cagcaaactc
      541 gaccggcaaa ttgaattaga agaacaaaaa ctnnnnnnnn nnnnnnnnnn nnnnaggaat
      601 tgcgattcaa ggatgagaat ggtaatgatt atccagattg ggaagagaag caattagggg
      661 aagtagccga aataataggg ggaggaactc caagtacaaa aaacaaatta tattggaatg
      721 gtgaaataaa ttggttttca ccgattgaaa taggtaacaa aacatatgtc tatagtagtc
      781 aaaagaaaat aacagaggaa gggctaagaa aaagttctgc taaaattttg cctgtgggca
      841 ctatactatt tacctcaaga gctggaatag gaaaaacagc tattttagct aaagaatcta
      901 caacgaatca gggatttcaa tcaatagtac ctcgaaaagg tttgttagat tcgtattatg
      961 tatatactat ttcaaatatt ttgaagatat tagcagaaaa agttggtgca gggtcaacat
     1021 tttcagaaat atcaaaaaag caaatggagc aattgaattt aaatatacca atgataaagg
     1081 agcaaaaaaa tataagtaaa ttctttagca aatttgataa cttaattgaa atacatgaac
     1141 gaaaacttga atttttaaaa cagagaaaac aatcgcttct acaaaaaatg tttgtttaat
     1201 aagtctatac aaaacctctc actaattgag ttagtgaggg gcttttccga taattgttaa
     1261 caatataata ttagcattta gcattgtgat ttgtgtgctt aaaatttgag aaagctgacg
     1321 cggtgtttaa aataaccttt agaaacttca gtgtagctat tttttgagtt tcgaaaagaa
     1381 atccgataca tgctaaattt acatatatat taataacaac aaaagcagga ggatttaaat
     1441 ctataatttc agtatcagat aaaaatcaat atatagataa tatggcttat aaagacaaat
     1501 gacatttaaa ggaaggtcac caaaatttat tgtctgctga tgaaatgaat gaaaaataac
     1561 acttgcatag aattgaatac aaaggagaac cgccactann nnnnggaaac ccgccactat
     1621 tcttctttcc agggccagtt gaataattaa tataaataga atttacatca atgacaatat
     1681 aatgattgag attttgaagt aaaccaattc ttgaattaag gttatacaaa actaaaaatg
     1741 agtataaatt tagggggaat tcaagggatt aaataaagta attctaagcc tttctataat
     1801 acttttaaat gtcataaggg agaaataagg gactaataat tttgctgaaa ttatttgaag
     1861 ataaagtcat cattaaaaaa tatctttgaa ctagtgtata ttaagaaata aataatatga
     1921 tagatgaaaa tcaatgagtt tttttcctaa taagtcagga gcaatgaggt agcttcttat
     1981 aagtgtcaaa attaaggaca aagttagaaa gtaccatgag taactctgtc cttaatttgc
     2041 tttttaagat ttagaaaact tttatactaa tcaaccttaa aaccagccgt catatgtttt
     2101 acagcttttt ttacaatcat cgtaagactc tgtgagatcc attaatttag actgctctgt
     2161 agctaaatta aaagcaatag catcactagt tttaccttca aatgcgcctt ctaacttact
     2221 agtttgatct tttaaaattg attcaatttg atctaagctc gagacgcaat tttctatatc
     2281 ttctttttca tcgctaatca tactctgtat ttcatttttc aattcatgct ttaaagcaaa
     2341 taaacgtgct ttctccattg cgattttggc atctttttca gcttcttttt tgatagcatc
     2401 tgtagcatca tgtatacttt ctccaatttc atttgaagca tcacgtatat ctttgaacaa
     2461 gtccatttta taccccctca aaccaacgat atatttcgct gatttctttg tcacggtctt
     2521 caaatttttt agttgcatca ataatttttt cgctaaattg ggacaatctt tgtttggtat
     2581 attttaattc tccaattgta tcttcaaata acgcttcatc aaaaaagtca taatggccac
     2641 tttttgataa ttcttcaacg tagttttcta tatctgatgg ggaaataaat tcatgagaac
     2701 cgcttaacaa tttattaacg tattccgatt cgatttgttt tgcttgtttt ttagtatttt
     2761 ccatatattt ttctaatgct tttatcgctt tatcgatatt gtgtaactta tctttcatct
     2821 ctctagccat ttgatcagct tttttaccgt ccactttaat ttttacactt ccaccactga
     2881 tttcaaaagt ttcaatacca tgaccggaaa taggattgaa aatgtgtttc gaaagcgcag
     2941 agtcatcagc taatatttct gttcctaaaa ttgaagatcc caatgtagca atacctattt
     3001 tatcatttgg gtgtgcataa tcagttatag tttgattata cttacttaaa tctaagtttt
     3061 ctttaacatt atcaggtaat atattgtaac cattaggtgc tgaaaaagtt tttgttttat
     3121 caaaattaaa tagtaccgtc atcacctgtg caattgtgcc tccaagacta tggccagcac
     3181 cataaacatg tttataattc cctttattca aaactgactg agtccaaaga taagcttcgt
     3241 taaattgatc agcttctttt gcattatttt tatcaaccat ttctagccat ttattattac
     3301 caactgtact tgggttaatt tcttttaagc tagtgtctct gtagatagca gcatttaaaa
     3361 ttttatttgg attagtttca attttaattt cattggtacc taaatatata tcagtattaa
     3421 tatcagcagg ttcatattta tctgtcccag cataaacaaa atacacagtt tcattgtcta
     3481 catttccttt actgtctttt ggagacaccg ccattgcttg gaagccatta actttatcga
     3541 ccctcgaagc ttgaatttta aaagtttgat tgctactgtc agaattttta ataatagttt
     3601 catcttcgtc aactttatca aagtcatagg cgttggcaga aagtctaaaa tatgtgttat
     3661 ctttaatatg tagttctttc attatatcac ctcaaaggaa tgattatttt gaataaaaaa
     3721 aattattaca ttgcaattat aattattagt atattattaa taataggagg cgtctattta
     3781 aaaatgaaac atgatgaaaa agaaaaatac tataatgagc aaaaagaaag aataacgatt
     3841 tatat
//
LOCUS       Saureus-ST20090964contig_23         2840 bp    DNA     linear   UNK 
DEFINITION  Contig Saureus-ST20090964contig_23 from Staphylococcus aureus
            ST20090964
ACCESSION   unknown
FEATURES             Location/Qualifiers
     source          1..2840
                     /mol_type="genomic DNA"
                     /db_xref="taxon: 1280"
                     /genome_md5=""
                     /project="stegger_1280"
                     /genome_id="1280.796"
                     /organism="Staphylococcus aureus ST20090964"
     CDS             complement(127..1209)
                     /translation="MKILAIVRRVLKEMLRDKRTLALMFLAPILIMTLMYFIFNGDEN
                     DLKIGIDTSVSSNITKQMPTSDLKTQTFHSHENIKSNIENNHLDGYIYQENQTLHVIY
                     TNEDPNKSNMIKQMIGKAIQQDKISSIKHLIEKAPPTMKAPNKQDIKVSHSYLYGNSD
                     STYFDKMFPILMGFFVFLFVFLISGIALLRERTTGTLERVLSTSIRRSEIVIGYLIGY
                     GIFAIIQTLIIVLYSIYLLNINLAGSLWYVILINICLAITALSMGIFISTFANSEFQM
                     IQFIPLVAVPQVFFSGIFPLENMPDWLGNIGYLFPLRYAGDALTNIMIKGQGWSNIWF
                     DLLILIIFIIVFIILNIVGLKRYRQV"
                     /product="ABC transporter, permease protein"
     CDS             complement(1206..1934)
                     /translation="MDATIAKLDKVVKTYNKHHVLNEISMSINKGELLGLIGPSGSGK
                     TTTIKCLLGMEKIDSGSAEIFAHKMPNRKVLNRLGYMGQTDALYENLTAYENLEFYGR
                     LSGLKGNVLKDNIEKHIVLVNLEQALNKKVAQFSGGMKRRLSLAITLLAEPELIILDE
                     PTVGIDPKLRQQIWQQFKQMTKDGKSVVITTHVMDEAERCDKVGLIVDGRIFAIDTPT
                     NLKQRFNVDTIEAVFIKAEEVRQS"
                     /product="ABC transporter ecsA-like protein"
     CDS             2068..2631
                     /translation="MDQTAFTDSRVTKTINRIHDGMVNLLKTKAYNDITVKDICEKSQ
                     ISRTTFYTHYKTKDDFIYSYLNTLLKEAKKKFLKSETLTQAIFLKKMIYFWLSEGQLI
                     LMLLGDESAYKLHQVIKKSLQQRIEINVVPVLNTKMLTTKEKYFLLIFMSNAIIGVLQ
                     DWVKRGYKESPKEVAEIMNKIFENAFR"
                     /product="Transcriptional regulator, TetR family"
BASE COUNT      980 a    429 c    444 g    987 t
ORIGIN      
        1 taaacgaaac ggtaatgtct tttaaatgtg atagacatta ccgttttttt agtggttgtt
       61 tttattatca gtgctttata tttagaagct tatcttgatt gaagtcattt aaaagttttg
      121 gagaatttat acctgtctgt atcgttttaa accaacaata tttaagataa taaagactat
      181 gataaagata attagaatta gtaaatcgaa ccatatatta ctccaacctt gccccttaat
      241 cataatatta gttaaagcat caccagcata tcgaagaggg aagagatagc cgatattacc
      301 tagccaatca ggcatatttt caagcgggaa aattcctgaa aagaatacct gaggtacagc
      361 aactagtgga ataaattgaa tcatttgaaa ctcagaatta gcaaacgttg aaatgaaaat
      421 tcccatagat aatgctgtaa tagctaaaca aatattaatc aaaattacat accataagct
      481 acctgctaaa ttaatattca ataaatatat tgaatatagg actatgatta atgtttgtat
      541 gattgcgaat ataccatagc caatcagata gccgatgacg atttcacttc gacgaattga
      601 agtagataat acacgttcta acgtacctgt tgtacgttcg cgtaataaag ctatacctga
      661 tattagaaat acaaataaaa atacgaagaa gcccattagt attgggaaca ttttatcgaa
      721 ataagtacta tcagaattac cgtataaata ggaatgtgaa accttaatat cttgtttgtt
      781 tggtgctttc atggtaggag gtgctttttc aattagatgc tttatactgc ttattttatc
      841 ttgttgtata gctttgccaa tcatttgttt gatcatatta gatttgttag ggtcttcatt
      901 tgtataaatg acatgtaatg tttgattttc ttggtaaata taaccatcaa gatgattatt
      961 ctcgatatta gatttgatat tttcatgcga atggaacgtt tgagttttta agtctgatgt
     1021 tggcatttgt tttgttatat ttgatgaaac agatgtatcg ataccgattt tcaaatcgtt
     1081 ttcatcaccg ttaaaaataa aatacataag cgtcattatt aaaattggtg ctagaaacat
     1141 tagcgcaagt gtacgtttat cacgtaacat ttcttttaat actcgtctaa caatagctaa
     1201 aattttcatg attgacgaac ctcctcagct ttaataaata ccgcttcaat tgtatctaca
     1261 ttaaatcttt gttttaaatt ggttggcgta tctatagcaa atattcttcc gtcgacaata
     1321 agtccaactt tatcacaacg ttccgcctca tccataacat gtgttgtgat gacgacactc
     1381 tttccgtctt tggtcatttg cttgaactgt tgccatattt gttggcgcaa tttagggtca
     1441 attcctacag ttggttcatc taatatgatt aattccggtt cggccaacaa tgttattgct
     1501 aaagataatc ggcgtttcat gcctcctgaa aactgtgcaa cttttttatt taacgcttgc
     1561 tctaaattca ctagaacgat atgtttttca atattatctt ttaatacatt tcctttcagt
     1621 cctgacaaac gaccgtaaaa ctctaggttt tcataagcag ttaagttttc gtataatgca
     1681 tcagtttgcc ccatatagcc taatcgattt aaaactttgc gattaggcat cttatgagcg
     1741 aaaatttctg cagatccaga atctatcttt tccataccta gtaaacactt tattgttgtt
     1801 gttttaccag aaccactagg acctattaac cctagcagtt cacctttatt gattgacata
     1861 ctaatttcgt ttaatacgtg atgcttgtta tacgttttta caactttatc caacttcgcg
     1921 atagttgcgt ccatgacaac ccctcctaaa ttgagataca tttcacttta tttatatatc
     1981 atcttaagcg tatattaaga ttgcgaataa aatattaata gatagtgaac atatttcctt
     2041 ttagtgttca gaaaaaaggt ggggcatatg gatcaaacag cttttacgga tagtcgtgta
     2101 acgaaaacga taaatcgcat acatgatgga atggtaaatc tattaaaaac gaaggcatat
     2161 aatgatataa ctgttaaaga tatatgtgaa aaaagtcaaa taagtcggac aaccttttat
     2221 acacattaca aaactaaaga tgattttata tacagctatc ttaatacatt gttaaaagaa
     2281 gcaaaaaaga aatttcttaa aagtgaaact ctgacacaag caatattttt aaaaaagatg
     2341 atttattttt ggctaagcga aggtcaactc attttaatgt tattaggtga tgagagtgct
     2401 tataaattac atcaagtcat aaaaaaatca ctacaacaac gtatcgaaat taatgttgta
     2461 ccagtattaa atacaaaaat gttaacgacg aaggaaaagt attttttact tatttttatg
     2521 agtaatgcaa tcattggtgt gttacaagat tgggtcaaac gaggatataa agagagtcct
     2581 aaagaagtag cagaaattat gaataaaata tttgaaaatg catttcgtta ggtttttatc
     2641 atgataagtt gatgtcgtaa aggacagttg caattacaat tcaatttgaa aatagtaaaa
     2701 agatattatt cagttcatgc gtatttaaaa taaatacgac ataaagctat acattgcaga
     2761 agagactact ttaatgcaat gtatagcttt tataatttta ataaaaatca ttttaattgt
     2821 ttcaattgct cgttaatagt
//
LOCUS       Saureus-ST20090964contig_20         1640 bp    DNA     linear   UNK 
DEFINITION  Contig Saureus-ST20090964contig_20 from Staphylococcus aureus
            ST20090964
ACCESSION   unknown
FEATURES             Location/Qualifiers
     source          1..1640
                     /mol_type="genomic DNA"
                     /db_xref="taxon: 1280"
                     /genome_md5=""
                     /project="stegger_1280"
                     /genome_id="1280.796"
                     /organism="Staphylococcus aureus ST20090964"
     CDS             complement(468..1256)
                     /translation="MTTFDAKKLKKEYLDWYNQTLEFSNLSNNVVRIDTPFKDNSLDN
                     LIIYALYDQSRDMITLTDDGYTIFGLENNGVSLNKFKKRKKIFEEHLSAYGIKYNDKT
                     HEIYVQTNFKNFNKSKHNLLQCLIFVSDMYLLSNPKSQNIFSEDVANKFDEHNIYYGR
                     DLPIIGSSGVVHNFDFFISAKKNQKEKFINAISNPNNSMIIKSKITDAMQAKKIKRHR
                     QNDFIFILNDSKKEINEHNKNLLHENYISTIDYSELDEKIGLLI"
                     /product="hypothetical protein within pathogenicity
                     island"
BASE COUNT      509 a    218 c    201 g    657 t    55 others
ORIGIN      
        1 aaatataagt tttattagtt atattgttga aatctaagtt gaatttaata tcatacagca
       61 atgtgccaat tagggacatt ttttaatttt gaactctaca ttttgttgag agtatctggt
      121 tatatttgca aaatggtatg aacatttatc atcacttatt aagttgtctt aatgattgaa
      181 tgacccagta tttattcagt tcgagaagat tgagagtgtt aaatcgtatt cgcgtataat
      241 ttcgattcta gtcataccat tttcannnnn nnnnnnnnnn nnnnnnnnnn nnnnnnnnnn
      301 nnnnnnnnnn nnnnnnnnnn ataattattc tcaaataatt tgtttaacta tgtgtagacg
      361 attctgcatt atcaataagg ctattcaatt tgctatctta agctgtttcg aaattttcaa
      421 attcgtttca tttaatataa acattgatat tatcacgtct ataaatatta aatcaataaa
      481 cctatctttt cgtctaattc actataatct atagtactaa tatagttttc atgaagaagg
      541 tttttattat gttcatttat ttcttttttt gagtcattta aaataaaaat aaaatcattt
      601 tgcctgtgtc tttttatttt ttttgcttgc atagcatccg ttattttcga cttaataatc
      661 atagaattat taggattaga aatagcattg ataaattttt ctttttggtt tttcttagcg
      721 ctaataaaaa agtcaaaatt atgaacaaca ccactgcttc ctataatagg taaatctctt
      781 ccgtaataaa tgttatgttc atcaaatttg tttgcaacat cttctgaaaa tatgttctgt
      841 gacttaggat tagaaagtaa gtacatatca ctaacaaata taaggcactg taataaatta
      901 tgtttagatt tattaaaatt tttaaagtta gtttgaacat aaatttcgtg ggttttatcg
      961 ttgtatttaa taccgtaggc tgaaagatgc tcttcaaaaa tctttttacg ttttttaaat
     1021 ttatttaaag aaacaccgtt attttctaaa ccaaatattg tatagccgtc atcagtcagt
     1081 gtaatcatgt ctctggactg atcgtataaa gcgtatatta ttaaattgtc taaagaatta
     1141 tctttaaaag gggtatctat tcttactaca ttgtttgata aattagaaaa ctctaaggtc
     1201 tgattatacc aatcaagata ttcttttttt aattttttag catcaaatgt agtcatatta
     1261 tccctccttt attcaaggtc ttttatatta ttatactcta aaaacgacat atacacatta
     1321 tacaagttat agatgtcggg gaaatctttc aagttaattt cataagcaaa cctatccttt
     1381 ttatcatact tatcattata tatgtgaata tgacttttcg gagcgattgt tccatctgga
     1441 ttatcgtgag taccaccgtt aatatctatt ctaactaggg tgtgataggt atctttgaaa
     1501 atgattgaaa ttgaaaacct atctttttct atgttccctc tttttattgt tagtaagtac
     1561 tttattccta acttaaaact tattatttct tgcctttcat ttattcgact agcaactatt
     1621 gtttttaatt catttacatc
//
LOCUS       Saureus-ST20090964contig_32         1195 bp    DNA     linear   UNK 
DEFINITION  Contig Saureus-ST20090964contig_32 from Staphylococcus aureus
            ST20090964
ACCESSION   unknown
FEATURES             Location/Qualifiers
     source          1..1195
                     /mol_type="genomic DNA"
                     /db_xref="taxon: 1280"
                     /genome_md5=""
                     /project="stegger_1280"
                     /genome_id="1280.796"
                     /organism="Staphylococcus aureus ST20090964"
     CDS             273..422
                     /translation="MEEIVYLHLEDEDKEDILYFEKQDDKVIAVTNILWTCKELFNFK
                     CRRFY"
                     /product="hypothetical protein"
BASE COUNT      408 a    174 c    162 g    432 t    19 others
ORIGIN      
        1 ccaactaaac ctcctgttag tgcagaaata acgctaatag cccccgcacc aataaaaatc
       61 ccctcactac cgcaaatagt gaggggattg gtgtataagt aaatacttat tttcgttatc
      121 tcaattatac tgctaatttt tctttttgta aaatatgcaa ggttttaaag agaaacatca
      181 agaactaaag agtgctctat gccaaattgg actgatgcgt tcaatatcgg aagttagaca
      241 actaaacatt gcgatatata gcaacttggg aaatggaaga aatagtatat ttacatttag
      301 aggatgaaga taaagaagat atactttatt ttgaaaaaca ggatgataaa gtaatagcag
      361 ttacaaatat tttatggact tgtaaagagt tgtttaattt taaatgtagg cgattttatt
      421 aatgcttgaa caaagagaat ctatcctctt aaaatagaat tcgtcaaatt aaaatacaag
      481 atatttgaga aactatagag taccagtcta agtaaaataa ttccccaaaa agctgattta
      541 ttttaataga ctggtcatct ttaaagaaag ttgtccctac ttactgttca aagttatcca
      601 gtgctaaagt tcttactatt ttttataccg cctgttggaa atttcctaaa tctatttcat
      661 aagactacat ctgatatatg gtcaaaagag tttatcatat taaatttaga gatttttctg
      721 tttatctgta tagctatagt tttaatcaat tatatatgca aaaagcgagt attattaatt
      781 ctggcattag taatactcac ttttgtatgt tatgtaatga ttattttaaa atactcttgt
      841 actttaatga ttgtgtggtt aataataatt tttattacac catacaaccg aatctaatcc
      901 agcgatcctg aaaagaacnn nnnnnnnnnn nnnnnnnaat tatttgatcg acggttttcc
      961 aattttttac ttcttgctct tttaatagtt ttccaagttt ttcttcgtca tatcctatat
     1021 ctctttgaaa ttgctttcta ccacctacat taataaaagc ttgaaattca tagtctttat
     1081 tgttatttat ataaccacct ataaaataac tgttcattgg cgacttttta aatctagtta
     1141 ctttaagtga cttataatga ttcaggttat acttaaaata taaatctatt ctctt
//
LOCUS       Saureus-ST20090964contig_37          963 bp    DNA     linear   UNK 
DEFINITION  Contig Saureus-ST20090964contig_37 from Staphylococcus aureus
            ST20090964
ACCESSION   unknown
FEATURES             Location/Qualifiers
     source          1..963
                     /mol_type="genomic DNA"
                     /db_xref="taxon: 1280"
                     /genome_md5=""
                     /project="stegger_1280"
                     /genome_id="1280.796"
                     /organism="Staphylococcus aureus ST20090964"
     CDS             complement(198..440)
                     /translation="MFVDEGYRNLKIGKKLLDKVIMTCKEQNIDGIYLGTIDKFISAQ
                     YFYSNNGFREIKRGDLPSSFPELDVDNRFYYRNLKD"
                     /product="acetyltransferase (GNAT) family protein"
     CDS             complement(430..687)
                     /translation="MAINIIEYNRSYKEELIEFILSIQKNEFNINIDRNDQPDLENIE
                     HNYLNSGGQFWLAINNHQNIVGTIGLIRLDNNMSALKKNVC"
                     /product="acetyltransferase (GNAT) family protein"
BASE COUNT      342 a    153 c     95 g    373 t
ORIGIN      
        1 atcattaaga tatgctattc gaatttactt ttaaaaagtt gaataaatta acatgtattg
       61 aaaataaagt gaaatgcagc ctatcctcta atttaaacca aacgatatat cacgtcagcc
      121 tttatattta aacgctatgt gtcactttta aaatgaatat tactaagatt gtcatatcaa
      181 ttattcattg catcgaatta atcttttaaa tttctataat aaaacctatt atctacatct
      241 aattcaggaa aactacttgg taaatctcct cgcttaattt cacggaagcc attattagaa
      301 taaaaatact gtgcactaat aaatttatca attgttccta aataaatacc atcgatattt
      361 tgttctttac atgtcattat aactttatct aaaagttttt tacctatttt taaattccta
      421 tagccttcat caacaaacat tttttttaag tgcagacata ttattatcta gtctaatcaa
      481 acctatagta ccaacaatat tttgatgatt gtttattgca agccaaaatt gacctccgct
      541 attcaaataa ttatgttcga tgttttccaa atcaggttga tcattcctat caatatttat
      601 attaaattca tttttttgaa tcgataaaat aaattcgatt aactcttcct tataagacct
      661 attatattca attatgttta tagccatttt tatctccttt ttcatttaat tcggtcatga
      721 agtccacgtt taatttgtat ctaatatact caataaagcc tcaaatgaag ctttattcca
      781 cttggcactt aatagagaca agtactttat tagtaataca ataaagttcc ctaacttcaa
      841 aatccacttt ttaagaaatg tatttttgac taataaaaaa actcttccca atttctatgg
      901 gaagagctat atatttaatt gaatataata ggtcttataa ggaagagtta atcgaattta
      961 ttt
//
LOCUS       Saureus-ST20090964contig_39          648 bp    DNA     linear   UNK 
DEFINITION  Contig Saureus-ST20090964contig_39 from Staphylococcus aureus
            ST20090964
ACCESSION   unknown
FEATURES             Location/Qualifiers
     source          1..648
                     /mol_type="genomic DNA"
                     /db_xref="taxon: 1280"
                     /genome_md5=""
                     /project="stegger_1280"
                     /genome_id="1280.796"
                     /organism="Staphylococcus aureus ST20090964"
BASE COUNT      283 a     51 c    125 g    176 t    13 others
ORIGIN      
        1 gacggggact taaaaggtag ttctgttgga tataaaaggt tagaaataga cttttcaaaa
       61 gaagataggg atatttcagt cattgattat ttaagttata agccagcgaa aaaatagtgt
      121 tgataattaa atattagggt gtgaaatgat gagatattta aaaagagttg tactgtacat
      181 aattgttatg gttttgagtg tttttataat aggttgtgat aaatcaagcg atacttcaga
      241 aaagccaaaa gaagattcaa aagaagcaca aattaaaaag agttttgcaa aaannnnnnn
      301 nnnnnnagag ggatatcgag atggcgaatt taaaaatgat gataaaggta cttggctaat
      361 tagatctgaa atagttaaac atccaaagag caaagtgatg aaaacaagag gtatgcaatt
      421 atatattaat agaaatacca aaacagccaa aggtttcttt gttttgaaag aaataagtga
      481 aaaaaacaat catgtaaata aagataagga ggaaaaatac gaagtgaaaa tggtagggaa
      541 taaaattatt cctactgaac aaattaatga tgagaaaata aaaaaagaaa ttgaaaactt
      601 caagtttttt gtgcagtatg gaaatttaaa aaatttcgaa aaatacaa
//
LOCUS       Saureus-ST20090964contig_21         1213 bp    DNA     linear   UNK 
DEFINITION  Contig Saureus-ST20090964contig_21 from Staphylococcus aureus
            ST20090964
ACCESSION   unknown
FEATURES             Location/Qualifiers
     source          1..1213
                     /mol_type="genomic DNA"
                     /db_xref="taxon: 1280"
                     /genome_md5=""
                     /project="stegger_1280"
                     /genome_id="1280.796"
                     /organism="Staphylococcus aureus ST20090964"
     CDS             77..343
                     /translation="MITYKSNQYSVPAEYCGKIVEVQVYDQKLHVYYNTKSICEHLIT
                     QRKLNYQKEHYLETLSSSFGNREMDDINQIAIDNLNAIGELYDE"
                     /product="hypothetical protein"
     CDS             336..1097
                     /translation="MNNSTNYKRLKANLEYLKMNQMINHLDDVIDFSIKNNLSFIDTL
                     IKLSDYEIEIKEKNLIESMVKVAAFPFKKEISDFDFNFQPSINQQEIWDFTDLRFIEK
                     YQNIVFLGSSGVGKTHLATGIGMAAAKNRVSTYFIKCHHLIENLRKAKLENRLENRLK
                     HYSKYKLLIIDEIGYLPIGSEDAKLFFQLIDLRYEKKSTIFTTNINFNLWNEIFDDPK
                     ITNAILDRILHHSSVVKIKGKSYRLKDHSPKKEIT"
                     /product="IstB-like ATP-binding protein"
BASE COUNT      476 a    163 c    187 g    387 t
ORIGIN      
        1 acaaccacta ccgaatgtga atgtaagaaa ctcatataaa gtgaaacata aatatttgaa
       61 agtcaaccgc tctaatatga ttacatataa gtccaatcaa tattcagtac cagctgaata
      121 ttgtgggaaa atagttgaag ttcaagttta tgatcaaaaa ctacacgttt attataacac
      181 taaatcgatt tgtgaacatc tcatcacaca acgtaaatta aattatcaaa aagaacatta
      241 tttagaaaca ctgtcatctt cttttggaaa tagagaaatg gatgatatta atcagattgc
      301 gatagataat ttgaatgcga ttggagagtt gtatgatgaa taattcgacg aattataagc
      361 gcttaaaagc gaatttagaa tatttgaaaa tgaatcaaat gattaatcat cttgatgatg
      421 ttatcgattt tagtattaaa aacaacctgt catttataga tacactaatt aaattaagtg
      481 actacgaaat cgaaattaaa gagaaaaatt tgattgaatc gatggtaaag gtggcggcat
      541 ttccgtttaa aaaagaaata tcagactttg actttaattt tcaaccgagc atcaatcagc
      601 aagaaatttg ggattttaca gatttgcgtt ttatagaaaa atatcaaaac attgtctttt
      661 taggctcaag tggcgttggc aaaacacatt tagctacagg cattggtatg gctgcagcta
      721 aaaatagagt aagtacttac tttattaaat gtcatcattt gatagagaat ttaagaaaag
      781 caaaacttga gaacagatta gaaaatagat tgaagcacta tagcaagtat aagttattaa
      841 tcatagatga gattggatac ttacctattg gaagtgaaga tgctaaacta ttctttcaat
      901 taatagattt aagatatgaa aagaaaagta caatatttac cacaaatatc aatttcaact
      961 tatggaatga aatatttgat gatccaaaaa tcacaaatgc gattttggat aggatattgc
     1021 atcattcaag tgtagttaaa atcaaaggca aatcgtatag attaaaagat cattcaccta
     1081 agaaggaaat tacttagcaa acaattttgt acattcttat acaatcattt atgtacattt
     1141 ttatattgac atttacatac acattccaat cctttttaaa tatcccatcg tttcacgtct
     1201 ctctgtttta gcg
//
LOCUS       Saureus-ST20090964contig_8         1873 bp    DNA     linear   UNK 
DEFINITION  Contig Saureus-ST20090964contig_8 from Staphylococcus aureus
            ST20090964
ACCESSION   unknown
FEATURES             Location/Qualifiers
     source          1..1873
                     /mol_type="genomic DNA"
                     /db_xref="taxon: 1280"
                     /genome_md5=""
                     /project="stegger_1280"
                     /genome_id="1280.796"
                     /organism="Staphylococcus aureus ST20090964"
     CDS             510..1796
                     /translation="MYRESPSMMELVVREHNIQKAIKKVKKNKGAPGIDGMKVSEIQG
                     HFAQYFPEIKQKLLEGTYKPQAVKKVEIPKANGKKRVLGIPVVRDRVIQQAIKQVIEP
                     SIDRTFSKHSHGFRPNRSTGTALKECASYYEAGYTIAVDCDLKQCFDNINHDKLMYLF
                     ERHIKDKAVSTFIRRSLQVGAIDLSGEVAERKIGAPQGGVISPLLCNIYLHELDKELE
                     KRNHRFVRYADDFVIFVKTKRAGERVMDSIKTFIHKTLKLEVNNDKSKVGSPTRLKFL
                     SCLMSKVNGTYRFRPTTEAKRNLKRNLKWLTRRSRPGSFQDIITEINRVTRGWINYFG
                     KGFIKRFLQELEPWLNRRIRQLILKRWKKTKTKYKMLRKYGLDHDSAMRIASSRKKYW
                     RLSSTHEVHRALTTKRLHKWGLLSLTQLAETAYARY"
                     /product="Mobile element protein"
BASE COUNT      676 a    330 c    419 g    448 t
ORIGIN      
        1 tagtgcgcct ggcatgggca acaacttgac ggtgaaagtc cgttacaggc ttggtagtag
       61 gaactgttag cgaaagacaa gggtgtccat tgtgaagtgg aatctgaagg aagtcggacg
      121 caaacactcg cattgacgaa cagaaacatc ataataaggc cgtataaaac ggatgagtct
      181 gctaaacaag atgaagtcca atactacccg aattttatac ggtaaatgat gcgatgagat
      241 gagtggaaag tggttgcacc ttacccaggg aggtctcatt agcggtgcgc ataccgtagt
      301 aacaacgaat aatgagaagt cagcagacgt catagtaggg aaaatgtacc gaaggacgga
      361 acaatattca tacaaagtaa agaatggagg ttatagattt acatcatgca gaaaacaacg
      421 aactagttgg caacttatgg agagataagt agtggaacga aaaaagggca aataagtgcg
      481 catggtaaat cttaggtgaa atgaaagaaa tgtatcgtga gtctccatcg atgatggagc
      541 ttgttgtaag agaacacaac attcaaaagg caattaagaa agttaaaaag aataaaggtg
      601 cccctggcat tgatggcatg aaagtgagtg aaatacaagg tcactttgcg cagtactttc
      661 cagaaataaa acaaaaactg cttgaaggta catacaaacc tcaagcagtt aagaaagtcg
      721 aaattcccaa agcaaatggg aaaaagcgtg tacttggtat acctgtcgta agagacagag
      781 tgatacaaca agcaattaaa caagtgattg aacctagtat cgatcgtacc ttctctaaac
      841 acagtcatgg ctttagacct aatcgtagta caggaacagc actgaaagag tgtgcgtctt
      901 actatgaagc aggttatacc atagccgtag attgtgattt aaaacaatgc tttgacaaca
      961 taaatcatga taaactcatg tatttatttg agcgccatat caaagataaa gctgtatcaa
     1021 catttatccg tagaagttta caagttggtg ccattgacct atctggcgaa gtcgcagaaa
     1081 gaaagatagg tgcaccgcaa ggtggtgtga tatcaccatt actctgtaac atatatctac
     1141 atgaactgga taaagagctc gaaaaacgta atcatcgttt tgtgagatat gcagatgact
     1201 tcgtcatctt tgtcaaaacg aaacgtgcag gtgaacgtgt gatggatagt attaaaacat
     1261 tcatacacaa aaccctcaaa cttgaagtta ataatgataa aagtaaggtg ggttctccta
     1321 cccgtttaaa gttcttgagt tgtctaatga gcaaagtaaa tggcacttat cgtttcagac
     1381 ccactacgga agcaaaaaga aatttaaaac gcaacttaaa gtggttaacc agacgaagta
     1441 gaccaggttc attccaagat attataacag aaattaatcg tgtgacacga ggatggatta
     1501 actattttgg aaaaggattc ataaaaagat ttcttcaaga attagaacct tggctaaatc
     1561 gccgcattag gcaactcata ctcaaaagat ggaagaagac taaaacaaaa tataagatgt
     1621 tgcgcaagta tggtctagac cacgatagcg caatgagaat cgcgagctca agaaagaaat
     1681 actggcgttt atcatctacg catgaggttc atcgtgcact tacaacaaaa cgtctccaca
     1741 agtgggggtt actatcacta acccaactcg cagagacggc ttacgcaaga tattgaaccg
     1801 ccgagtacgg aaccgtacgc tcggtggtgt gagaggacga ataatcaagt aatgattatt
     1861 ctcctactcg att
//
LOCUS       Saureus-ST20090964contig_25         1343 bp    DNA     linear   UNK 
DEFINITION  Contig Saureus-ST20090964contig_25 from Staphylococcus aureus
            ST20090964
ACCESSION   unknown
FEATURES             Location/Qualifiers
     source          1..1343
                     /mol_type="genomic DNA"
                     /db_xref="taxon: 1280"
                     /genome_md5=""
                     /project="stegger_1280"
                     /genome_id="1280.796"
                     /organism="Staphylococcus aureus ST20090964"
     CDS             283..690
                     /translation="MELSIFYNGQFFVALVEYKMENKSKFIQYTFGNEPDDIEVLDFI
                     HHQLVEMIDDVQTIVYTKNKSRKVNPKKLQRQIAKEQKKPKYSTQAQIAIKEELELKK
                     KQKRKHYKEKRDAFQKRKREIKKVKAKEKHKGH"
                     /product="FIG01108938: hypothetical protein"
     CDS             737..1219
                     /translation="MILISSCLIGENVRYDGGNQLDVRLKKLIDSGKAIHACPELLGG
                     LLIPREPAEIIGGDGFDVWNDAAKVITISNKDVTDDYKHGAIVTLKILKKYQCDTVIL
                     KANSPSCGSQEIYDGNFTGNKKKGVGVATALLINEGINVYDENTFFDQNMIETIVHEK
                     "
                     /product="FIG01109001: hypothetical protein"
BASE COUNT      520 a    158 c    256 g    409 t
ORIGIN      
        1 cattgttacc aaattatttg tttaaaagca ttatgcaatg ccaatcaaca ctaatagggt
       61 gtaagtattt ccctgttaat attttattag cgttatttac atataccttc tgtaatgtga
      121 atttttaaaa ttacagttta catggaacgt tgtggcgtat attctgtata tagaagtgta
      181 aaaacacaat tgggttggta gtcccaatgc agttttaaaa ctgtcagtaa ccttcctcct
      241 cgggtcgtcc gtcatttcta ataaaactag aggagggata gcatggagct atcaattttt
      301 tacaatgggc aattttttgt agcattggta gaatataaaa tggaaaataa atctaagttt
      361 atccaataca catttgggaa tgaacctgat gatatagagg tattggattt tattcatcat
      421 caattagtgg aaatgattga tgatgtgcaa actattgttt atacaaaaaa taaatctaga
      481 aaagtaaatc cgaaaaagct acaaagacaa attgctaagg agcaaaagaa acctaaatac
      541 tctacccaag cacaaatagc tattaaggaa gaattagaat taaagaaaaa gcaaaagcgg
      601 aagcactata aagaaaaacg tgatgcattt caaaaaagaa aaagagaaat taaaaaggtt
      661 aaagcaaaag agaagcataa ggggcattag caatacgaca aataaattaa agccaaatga
      721 tttataggtg gttgggatga ttttaattag ttcgtgtttg ataggcgaaa atgtaagata
      781 cgatggtggc aatcaattgg atgttagatt gaaaaaatta atagacagcg gaaaagctat
      841 tcacgcatgt ccagaattac ttggtggatt attaattcct agagaacctg cagaaattat
      901 tggtggcgat ggttttgatg tgtggaatga cgctgcaaag gttattacta tttcgaacaa
      961 agacgtaact gacgattata aacatggagc aatagttaca ttaaaaattt tgaaaaaata
     1021 tcaatgtgat acagttattt taaaagcaaa tagtccatct tgtggatctc aagaaatata
     1081 tgatgggaat tttacaggaa ataagaaaaa gggtgtaggt gtggcaactg ctttactcat
     1141 taatgaaggt ataaacgtat atgatgaaaa tacgtttttt gaccaaaaca tgattgaaac
     1201 gatagtacat gaaaagtaag tattgaggat atacgtaata aaccaagtgt ttaagttgtg
     1261 cgatgtttta tgaaatgttt tttaaatatc ctgaataata ttgaaataat aaacttatag
     1321 tgataatatt tatttaactg atc
//
LOCUS       Saureus-ST20090964contig_38          826 bp    DNA     linear   UNK 
DEFINITION  Contig Saureus-ST20090964contig_38 from Staphylococcus aureus
            ST20090964
ACCESSION   unknown
FEATURES             Location/Qualifiers
     source          1..826
                     /mol_type="genomic DNA"
                     /db_xref="taxon: 1280"
                     /genome_md5=""
                     /project="stegger_1280"
                     /genome_id="1280.796"
                     /organism="Staphylococcus aureus ST20090964"
BASE COUNT      296 a     99 c    130 g    204 t    97 others
ORIGIN      
        1 tgtacaaatg ggaattaatt attcgattta tatggatgct gatacaattc ctgttagtaa
       61 aaacgacgtt gaatttaatg taacaatagg gaatgcttca acaaaaacaa ctgcaaacat
      121 tcaatatcca gattatgttg taaatgagaa aaattcaatt ggatcagcgt tcactgaaac
      181 agtttcacat gttggaaata aagaaaatcc ggggtactat aaacaaacga tttatgtaaa
      241 tccatcggaa aattctttaa caaatgccaa actaaaagtc caagcttacc actcaagtta
      301 tcctaataat atcgggcaaa taaataaaga ggtaacagat ataaaaatat atcaagttcc
      361 taaaggttat acattaaata aaggatacga tgtgaatact aaagagctta cagatgtaac
      421 aaatcaatac ttgcagaaaa ttacatatgg cgacaacaat agcgctgtta ttgattttgg
      481 aaatgcagat tctgcttatg ttgtaatggt taatacaaaa ttccaatata caactagcga
      541 nnnnnnnnnn nnnnnnnnnn nnnnnnnnnn nnnnnnnnnn nnnnnnnnnn nnnnnnnnnn
      601 nnnnnnnnnn nnnnnnnnnn nnnnnnnnnn nnnnnnncta cgtatgggaa gatacaaata
      661 aaaacggtgt acaagattta ggggaagttg gagtgaaagg tgtaacagtg gttgcatatg
      721 acaataaaac taataaagaa gttggaagaa caattactga tgacaaaggt ggatatttga
      781 ttccaaactt acctaatgga gattaccgtg tagaattttc aaattt
//
LOCUS       Saureus-ST20090964contig_11         5519 bp    DNA     linear   UNK 
DEFINITION  Contig Saureus-ST20090964contig_11 from Staphylococcus aureus
            ST20090964
ACCESSION   unknown
FEATURES             Location/Qualifiers
     source          1..5519
                     /mol_type="genomic DNA"
                     /db_xref="taxon: 1280"
                     /genome_md5=""
                     /project="stegger_1280"
                     /genome_id="1280.796"
                     /organism="Staphylococcus aureus ST20090964"
     CDS             complement(34..219)
                     /translation="MQQQAYINATIDIRIPTEVEYHHFDDVDDKKDMLAKRLDDNPDE
                     LLKYDNITIRHAYIEVE"
                     /product="Hypothetical protein, PV83 orf23 homolog [SA
                     bacteriophages 11, Mu50B]"
     CDS             complement(224..628)
                     /translation="MSKYNAKKVEYKGIVFDSKVECEYYQYLESNMNGTNYDRIEIQP
                     KFELQPKFGKQRSITYIADFSLWKEGKLVEVIDVKGKATEVANIKAKIFRYQYRDVNL
                     TWICKASKYTGQEWMVYEDLVKVRRKRKREMK"
                     /product="ORF031"
     CDS             complement(639..860)
                     /translation="MPKEKYYLYREDGTEDIKVIKHEDNVNEVYSLTGAHFSDEKKIM
                     ADSDLKRFKGAHGLLYEQELGLQATIFDI"
                     /product="Hypothetical protein, phi-ETA orf24 homolog [SA
                     bacteriophages 11, Mu50B]"
     CDS             complement(873..1031)
                     /translation="MVTKEFLKIKLECSDMYAQKLIDEAQGDENKLYDLFIQKLAERH
                     TRPAIVEY"
                     /product="FIG01108591: hypothetical protein"
     CDS             complement(1025..1804)
                     /translation="MKPLFSEKINESLKKYQPTHVEKGLKCERCGSEYDLYKFAPTKK
                     HPNGYEYKDGCKCEIYEEYKRNKQRKINNIFNQSNVNPSLRDATVKNYKPQNEKQVHA
                     KQTAIEYVQGFSTKEPKSLILQGSYGTGKSHLAYAIAKAVKAKGHTVAFMHIPMLMDR
                     IKATYNKNAVETTDELVRLLSDIDLLVLDDMGVENTEHTLNKLFSIVDNRVGKNNIFT
                     TNFSDKELNQNMNWQRINSRMKHNARKVRVIGDDFRERDAW"
                     /product="ORF015"
     CDS             complement(1814..2584)
                     /translation="MATFRVYKESGNFVTVHKDFIHDSNISWKAKGILLYLLSRPDNW
                     QIYETELEQHSTDGLSGLKSGIKELEEIGYIQRSRKRDKSGRLNGYEYLVYEQPHHIR
                     FSNVGKTVNGKTNNGKTVNGKSHTTNNNSTNNDLTNNNNTNNEGSILSGNPTVSSIPY
                     KEIIEYLNKKAGKHFKHNTAKTKDFIKARWNQDFRLEDFKKVIDIKTAEWLNTDSDKY
                     LRPETLFGSKFEGYLNQKIQPTGTDQLERMKYDESYWD"
                     /product="Phage conserved hypothetical protein,
                     C-terminal"
     CDS             2650..2931
                     /translation="MEKPYMLTYDLNSPGQKYEELRNVIKKEISNGHCNYWKSSFLFR
                     SSLSTSEMIEKLKPYLDSGDKLFVTEIVNNKQGWLTKEQWDFINHNIFI"
                     /product="hypothetical protein"
     CDS             complement(2924..3073)
                     /translation="MNRLRIIKIALLIVILAEEIRSAKKIKKFTPEDSKGFPDITKDS
                     IKEPK"
                     /product="hypothetical protein"
     CDS             complement(3070..3741)
                     /translation="MQYITRYQKDNDGTYSVVATGVELEQSHIDLLENGYPLKAEVEV
                     PDNKKLSIEQRKKIFAMCRDIELHWGEPVESIRKLLQTELEIMKGYEEISLRDCSMKV
                     ARELIELIIAFMFHHQIPMSIETSKLLSEDKALLYWATINRNCVICGKPHADLAHYEA
                     VGRGMNRNKMNHYNKHVLALCREHHNQQHAIGVKSFDDKYHLHDSWIKVDERLNKMLK
                     GEKKE"
                     /product="Hypothetical protein, PV83 orf19 homolog [SA
                     bacteriophages 11, Mu50B]"
     CDS             complement(3754..4305)
                     /translation="MKITGQAQFTKETNQEKFYNGSAGFQAGEFTVKVKNIEFNDREN
                     RYFTIVFENDEGKQYKHNQFVPPYKYDFQEKQLIELVTRLGIKLNLPSLDFDTNDLIG
                     KFCHLVLKWKFNEDEGKYFTDFSFIKPYKKGDDVVNKPIPKTDKQKAEENNGAQQQTS
                     MSQQSNPFESSGQFGYDDQDLAF"
                     /product="ORF024"
     CDS             complement(4336..4908)
                     /translation="MQIKNYKHFSAVIKMLPKIIEQLRENGKQIDVVVIETIQKLRDI
                     TMDDIMDGKLKKPTFNDWGECATRIVSIYRYISKLQEHYQFHLAISGHEGINKDKDDE
                     GSTINPTITIEAQDQIKKAVISQSDVLARMTIEEHEQDGEKAYQYVLNAEPSNLFETK
                     IRHSSNIKINNKRFINPSINDVVQAIRNGN"
                     /product="Hypothetical protein, phi-ETA orf17 homolog [SA
                     bacteriophages 11, Mu50B]"
     CDS             complement(4959..5090)
                     /translation="MTEKTNQDVDILTQLGVKDISKQNANKFYKFAIYGKFGTGKTX"
                     /product="Hypothetical protein, phi-ETA orf17 homolog [SA
                     bacteriophages 11, Mu50B]"
     CDS             complement(5083..5304)
                     /translation="MKQTVTYLIKHKDENLFITNRPTEVNDTVKYSTDMRDAREFDGL
                     DKTVIDMSKHKAIKKTVTETIEYEKVEHD"
                     /product="Hypothetical protein, phi-ETA orf16 homolog [SA
                     bacteriophages 11, Mu50B]"
BASE COUNT     1408 a   1055 c    836 g   2218 t     2 others
ORIGIN      
        1 gtgtatcctt acaattcttg ctgctttcgc catttattcc acctctatat atgcatgtct
       61 tattgttatg ttgtcatact ttagtaattc atccggattg tcatctaagc gctttgctag
      121 catatctttt ttatcatcca catcatcgaa atgatgatat tcaacttctg taggtattct
      181 tatatcaatc gttgcattta tatatgcttg ttgttgcatt aaatcacttc atttctcttt
      241 ttcttttacg tctgactttc actaagtcct catataccat ccattcttga cctgtgtatt
      301 tagacgcttt acatatccac gttaaattca catctctata ctgatatctg aatatcttcg
      361 ctttgatgtt ggcaacttca gtcgccttac ctttaacgtc tataacttca accagtttcc
      421 cttccttcca caaagagaaa tcggctatat acgtaatcga tctttgtttc ccgaatttag
      481 gttgtaattc aaatttcggt tgtatttcga tacgatcata gttagtgcca ttcatattac
      541 tttctaaata ttggtaatat tcgcactcta ctttgctatc aaatacaatt cctttgtact
      601 caactttctt agcgttgtat ttactcattg tgccacctct aaatatcaaa tatcgttgct
      661 tgtaatccta gctcttgctc atataaaaga ccgtgagcgc ctttaaatcg ttttaggtca
      721 ctatcagcca tgattttctt ttcgtcgctg aaatgggctc ctgtgagcga ataaacttca
      781 tttacgttgt cttcatgttt gataacctta atatcttctg tgccatcttc tcggtataag
      841 taatattttt ctttcggcat ttttaacact ccttaatatt cgacgatagc ggggcgtgtg
      901 tgacgttctg caagtttttg gataaatagg tcatataact tattttcatc gccctgtgcc
      961 tcgtctatga gtttctgagc gtacatatct gaacattcaa gtttaatttt caaaaattct
     1021 ttggttacca tgcgtctcgc tccctgaaat cgtctccgat tactcttact tttcttgcat
     1081 tgtgtttcat tcttgaattg atacgttgcc agttcatatt ttgatttagt tctttatcac
     1141 taaagttagt tgtaaagatg ttgtttttac ctactctgtt atcaacaatg ctgaaaagtt
     1201 tgtttaaagt atgttctgtg ttctctacac ccatatcatc tagtacaagt aaatcaatat
     1261 cgcttaacaa tctgactaac tcgtctgtag tctctactgc atttttgttg tatgtcgctt
     1321 tgatacgatc catcaacatt ggtatgtgca taaaagcaac cgtatgccct ttagctttga
     1381 ctgcttttgc gatagcgtat gctaggtggc ttttaccagt tccgtatgaa ccttgcaata
     1441 ttaatgattt tggttctttt gtagagaagc cttgtacgta ctctattgct gtttgtttag
     1501 cgtgtacttg tttttcattt tgtggcttgt agtttttgac tgttgcatct cttaaagacg
     1561 gattaacgtt tgattgattg aatatgttgt ttatcttccg ttgcttgttt cgcttatatt
     1621 cctcatagat ttcacatttg caaccgtctt tatactcgta accattcggg tgttttttag
     1681 taggagcaaa cttatataag tcgtattcac ttccacatct ctcacatttc aatccttttt
     1741 cgacatgagt aggttgatat tttttcaagc tttcgtttat cttttcgctg aatagtggtt
     1801 tcataatatc cccctaatcc caataacttt cgtcgtactt catgcgttcc aattgatccg
     1861 tgccagttgg ttgtattttt tgattgaggt acccctcaaa tttactgcca aaaagtgttt
     1921 ctggtctaag gtatttatcg ctatccgtgt ttaaccattc agctgttttg atatcaatca
     1981 cctttttaaa atcctccaac ctaaaatctt gattccatct tgctttaata aaatcttttg
     2041 ttttagctgt attatgttta aaatgctttc ctgctttttt atttaagtat tcgataattt
     2101 ctttataggg aatggaagac accgtcgggt tgcccgacaa tatacttcct tcattattag
     2161 tattgttatt attagttaaa tcattattag tactattatt attagtagta tgcgatttac
     2221 cattaacggt ttttccattg ttggttttac cgttaacggt ttttccaacg ttggaaaatc
     2281 gaatgtggtg cggttgctca tatactaagt actcataacc atttaaccta ccacttttat
     2341 cacgttttct actacgttga atgtatccaa tttcttccag ttccttgatt ccactcttta
     2401 aaccgctaag tccatcagtt gaatgttgct ctagttctgt ttcgtaaatt tgccagttat
     2461 caggtcgact taacaaataa agtagaatac ctttagcctt ccaacttata ttagaatcat
     2521 gtataaaatc tttgtgtact gtgacaaagt tacctgattc tttgtaaact ctaaatgttg
     2581 ccatttcgtt atctcctttc tggtataatt ttgttatcgc tactgcgtta gattgggggt
     2641 gaataaaata tggaaaaacc ttatatgtta acatatgatt taaactcacc cggacaaaaa
     2701 tatgaggaat tgagaaatgt tataaaaaag gaaatttcta atggtcattg caattattgg
     2761 aaatcttcat ttttattccg ttcttcttta tcaacttcag aaatgataga aaagttgaaa
     2821 ccttatctcg attctggaga taagctgttt gttacagaaa tagtcaataa caaacaaggg
     2881 tggttaacaa aagaacaatg ggattttatc aaccataata tttttattta ggttctttta
     2941 ttgaatcttt tgttatatca ggaaaacctt tagaatcctc aggggtaaat tttttaattt
     3001 ttttagcgct tctaatctct tccgccaaga tgacgattag gagtgctatt tttattattc
     3061 ttagtctatt cattcctttt tctctccttt cagcatttta ttgagcctct catcaacttt
     3121 tatccacgag tcatgcaagt gatatttatc atcaaacgac ttaacgccaa tcgcatgttg
     3181 ctggttatgg tgttcgcgac ataacgctaa tacatgtttg ttgtagtgat tcattttgtt
     3241 tctgttcatt cctctgccga ctgcttcata atgcgctagg tctgcgtgag gctttccaca
     3301 aattacacag ttgcggttga ttgtagccca atacaatagt gctttatctt cacttaacaa
     3361 cttgcttgtt tctatgctca taggtatttg atgatgaaac ataaacgcta taatcagttc
     3421 tattaactcc cttgcaactt tcatagaaca gtcgcgcaga ctgatttctt cataaccttt
     3481 cataatttcc aattctgttt gtaataattt tctaattgat tccaccggtt ctccccagtg
     3541 aagttctata tctctacaca ttgcgaatat ttttttgcgt tgttctatag atagtttttt
     3601 attatccgga acctctactt ctgcttttag tggatatccg ttttctagta agtcaatgtg
     3661 actttgttca agttcaacac cagtagcaac gacggaataa gtgccgtcat tgtctttctg
     3721 gtatcttgta atgtattgca tttaaaccac accttaaaac gctaaatctt ggtcgtcata
     3781 tccaaattgg ccactgcttt caaatggatt gctttgttga gacattgatg tttgttgttg
     3841 tgccccgtta ttttcttcag ctttttgctt atctgtcttc ggaataggtt tgttaacaac
     3901 atcatcgccc tttttgtaag gtttaataaa tgaaaaatcc gtaaaatact taccttcatc
     3961 ttcattgaat ttccatttca ataccaagtg acaaaactta ccaataagat cattggtatc
     4021 aaaatctaag ctaggaagat ttaacttaat acctaatcga gtaactaatt caatcaattg
     4081 tttttcttgg aaatcatatt tatacggcgg tacaaattga ttatgtttat attgtttgcc
     4141 ttcatcattt tcaaatacga ttgtgaaata tctattttct ctatcattga attcaatatt
     4201 tttaactttc actgtgaatt ctccagcttg aaaccctgct gagccgttat aaaacttttc
     4261 ttgatttgtt tctttagtaa attgcgcttg tcctgtgatt ttcataatta aataccgtcc
     4321 tttttagttt ttttattagt ttccatttct gattgcttgt actacgtcgt taatacttgg
     4381 attaatgaaa cgtttgttgt taattttaat gttgcttgag tgtcttatct ttgtctcgaa
     4441 taagtttgat ggttcagcgt taagaacata ttgataagct ttttcgccgt cttgctcatg
     4501 ttcttctatt gtcattcttg ctaacacatc agattgactg atgaccgctt tttttatttg
     4561 atcttgtgcc tctatcgtga ttgttggatt gatagtgcta ccctcatcat ctttgtcttt
     4621 gttaattccc tcgtgtccac ttatagcaag atggaattga taatgttctt gtaatttaga
     4681 aatataacga taaatactta caatgcgtgt agcacactcg ccccaatcat taaatgttgg
     4741 tttctttaat tttccgtcca tgatgtcgtc catagtgata tcacgtagct tttggattgt
     4801 ttcaatcact acaacatcaa tttgttttcc gttttctctg agttgttcaa taattttagg
     4861 taacatctta atcactgcac taaaatgctt gtaattctta atctgcacaa ctgccccatc
     4921 ttctgttacc gttgttccgt cctcatttat atctagtact aannagtttt accagtcccg
     4981 aacttgccgt atatcgcaaa tttataaaac ttgtttgcat tttgtttgct gatgtctttt
     5041 acacctagtt gcgttaagat atcgacatct tgattagttt tttcagtcat gttctacctt
     5101 ctcgtactca attgtttctg tcactgtttt cttaatagct ttgtgcttag acatatcaat
     5161 aacggttttg tctagtccgt cgaattctct tgcgtctcgc atatcagttg aatacttcac
     5221 tgtgtcgttc acttcagttg gtcggtttgt aataaataga ttttcatctt tatgcttgat
     5281 tagataagtt acagtctgct tcatagcaac ctcctaccat ctcatgacta agttaattag
     5341 cctgtctctt tcgtcaaata gattgattta atatgtctaa tgctgtgtat agatcattct
     5401 catctgttat atttataccg tcgataaatc tatcttctaa atctaagaca ttcactagaa
     5461 tgctgtaatc ttgtttctta actgctaatt taaaatcgaa tccgtctaca ttaattagt
//
LOCUS       Saureus-ST20090964contig_17        11496 bp    DNA     linear   UNK 
DEFINITION  Contig Saureus-ST20090964contig_17 from Staphylococcus aureus
            ST20090964
ACCESSION   unknown
FEATURES             Location/Qualifiers
     source          1..11496
                     /mol_type="genomic DNA"
                     /db_xref="taxon: 1280"
                     /genome_md5=""
                     /project="stegger_1280"
                     /genome_id="1280.796"
                     /organism="Staphylococcus aureus ST20090964"
     CDS             14..136
                     /translation="MLRILMLAMEFLSFSGAIVIEKFYGNVVSFKCFQNHLYSQ"
                     /product="hypothetical protein"
     CDS             complement(309..998)
                     /translation="MNKNIIIKSIAALTILTSVTGVGTTMVEGVQQTAKAENSVKQIT
                     NTNVAPYSGVTWMGAGTGFVVGNHTIITNKHVTYHMKVGDEIKAHPNGFYNNGGGLYK
                     VTKIVDYPGKEDIAVVQVEEKSTQPKGRKFKDFTSKFNIASETKENEPISVIGYPNPN
                     GNKLQMYESTGKVLSVNGNIVSSDAIIQPGSSGSPILNSKYEAIGVIYAGNKPSGEST
                     RAFAVYFSPEI"
                     /product="serine protease"
     CDS             complement(1168..1884)
                     /translation="MNKNIIIKSIAALTILTSVTGVGTTMVEGIQQTAKAEHNVKLIK
                     NTNVAPYNGIVSIGSGTGFIVGKNTIVTNKHVVAGMEIGAHIIAHPNGEYNNGGFYKV
                     KKIVRYGGKEDIAILHVEDKAIHPKNRNFKDYTGILKIASEAKENERISIVGYPEPYI
                     NKFQMYESTGKVLSVKGNMIISDAFVEPGNSGSAVFNSKYEVVGVHFGGNGPANKSTK
                     GYGVYFSPEIKKFIADNLDK"
                     /product="serine protease"
     CDS             complement(2048..2764)
                     /translation="MNKNIIIKSIAALTILTSVTGVGTTMVEGIQQSAKAEHNVKQVQ
                     NTNISPYKGIVRIGSATGFVVGKNTILTNKHVLPGVQVGSTILAHPNGENDTGGYYKV
                     KKIIPYAGSEDLAIVQVEEDSVYPKNKKFSENTEVLKFASGAQVNDRLSIVSYPKPYK
                     NKHHMFESTGKILSIDGNQMTSDAFAEGGNSGSPVFNSNHEVIAIAYAVDVKNDATKK
                     SYLVYFTPEIKKFIADNTEK"
                     /product="serine protease"
     CDS             complement(2888..3607)
                     /translation="MNKNLVIKNMAALAILTSVTGISAAVVEETQQIAKAEKHVTQVK
                     DTNVFPYHGVVAFKDATGFVIGKNTIITNKHVSKDYKVGDRITAHPNGDKGNGGIYKI
                     KSISDYPGNEDISVMNIEEQAVERGPNGFNFNDNVQAFKFAKDAKVDDKIKVIGYPLP
                     AQNSFKQFESTGTIKRIKENILNFDAYIEPGNSGSPVLNSNNEVIGVVYGGIGKVGSE
                     YNGAVYFTPQIKDFIQKHIEQ"
                     /product="serine protease"
     CDS             complement(3665..4387)
                     /translation="MNKNVVIKSIAALTILTSVTGIGTTLVEGVQQTAKAENNVTKVK
                     DTSIFPYTGVVLVNSATGFVVGKNTILTNKHVSKYYKPGDRISAHPNGDKANGGIYSI
                     KKIIDYPGKEDVSIIQVEERAVERGPKGFNFNDNVTPFKYAAGAKAGDRIKVIGYPQP
                     HKNKYILHESTGPVMSVEGSSIVYSAHTESGNSGSPVLNSNNELVGIHFASDVKDDDN
                     RNAYGVYFTPEIKKFIAENIDK"
                     /product="serine protease"
     CDS             complement(4507..5214)
                     /translation="MNKNVMIKGLTALTILTSLGFAENISDQPHSIAKAEKNIKEITD
                     ATTPPYNSVVAFAGGTGVVVGKNTIVTNKHIAKSDDIFKIRVSAHHSSKGKGGGNYDV
                     KDVVEYPGKEDLAIVHVHEISTEGLNFNKNVSYAKFADGAKTKDRISVIGYPKGAQTK
                     YKMFESTGTINHINGTFMEFDAYAQPGNSGSPVLNSKNELLGILYAGSGKDESEKNFG
                     VYFTSQLKEFIQNNIEK"
                     /product="serine protease"
     CDS             6183..6746
                     /translation="MNTKFLGKTLVASALVLTTLGTGLHSSYLGLDTNKVIKTAKAEE
                     NMTKTDLWKGIKHSLIDANIISGNEHESVKISYILNNGQSTNFESTANHDTFTNEPSQ
                     FSKLTQIDIEKTNIRDLDARIDANLTWKKLTQKLKEQNLVNNGDTVSIHSKDKNDPLI
                     TAKVGEDYNEHKQLMLYKKDIDKITIN"
                     /product="probable beta-lactamase"
     CDS             complement(7225..7467)
                     /translation="MAIVAGILMFIFNVYFGLEVLGDHSWYYLPITYATRYVYMFIEG
                     SIPVTLTLTIYIIITLLLAVLLFKGFNKWSGRTIKD"
                     /product="BsaG protein"
     CDS             7598..7864
                     /translation="MHLKLKDEDFNYLLNLSKEILEQYNIKIDDNCKGDISITSCNSE
                     YFFTLSYFLKPGKATINFRECRYNHSLLRLNLNDCFYKNSNNEK"
                     /product="hypothetical protein within pathogenicity
                     island SaPIn3"
     CDS             7930..8061
                     /translation="MKAYPLPYKIFEDSSDFIRQLLTLLEYTKTNHNDNIKLKLIYS"
                     /product="hypothetical protein within pathogenicity
                     island SaPIn3"
     CDS             8074..8361
                     /translation="MHDNTIKSISKDYFDYLQTESKFIPLENETIDFYSPIVDYFGDS
                     ISVNISFSGDRYKLTDHGETLWNMEQFGLDLTNHKKQKSINFSIILYKITV"
                     /product="hypothetical protein within pathogenicity
                     island SaPIn3"
     CDS             8547..8864
                     /translation="MFPEFKVEGKSKLIHSFEAVFPGEATEYVKTIKRIDKNNAKNVL
                     FDWNDVEVHRNKNFDSNARLNIITEQQADISEAVSTMLSQYNVEVFSFENKKQLEEKF
                     SNV"
                     /product="hypothetical protein within pathogenicity
                     island SaPIn3"
     CDS             complement(8851..8976)
                     /translation="MTVKVHHKLGIGKFINLSIGDVIEIEAIIEETLYNTIIIRY"
                     /product="hypothetical protein"
     CDS             complement(9017..9133)
                     /translation="MMIFSKGNVDNFAKYQGAKLATVELFKNFHHIKNGTTS"
                     /product="hypothetical protein"
     CDS             complement(9222..9383)
                     /translation="MDRYTNYWNRLHWIGNNYKNQNTVTFTSTYEVDWQNHTVKLLGT
                     DSKETAPGV"
                     /product="Leukotoxin LukD"
     CDS             complement(10752..11018)
                     /translation="MFKKKMLAATLSVGLIAPLASPIQESRANTNIENIGDGAEVIKR
                     TEDVSSKKWGVTQNVQFDFVKDKKYNKEXARFYQFQNFIFRCEG"
                     /product="Leukotoxin LukE"
BASE COUNT     3667 a   1802 c   1534 g   4199 t   294 others
ORIGIN      
        1 tggtgatgtt gcgatgttga gaattttgat gttggcgatg gaatttttaa gttttagtgg
       61 cgcgattgtt attgaaaaat tttatggaaa tgttgtatct ttcaaatgct ttcaaaatca
      121 tttatattct caatgatgtc aaaaagttgt tcattcttac ataaatgaaa ccaatcaaca
      181 attgagttgg tgaaaatcaa tcattgattg gctttgatgc atattaaata atgcaatata
      241 tattaataaa tgttagttat agtatatttt gtcaggatta ggtgaatgtc taagttttaa
      301 ttatttatct aaatttcagg agagaaataa acagcgaatg ctcttgtgct ttcacctgat
      361 ggcttattac ctgcatagat tacaccaata gcttcgtact tactatttaa tataggtgat
      421 ccagagctac caggctggat tattgcatcc gatgacacta tattcccatt cactgataat
      481 actttaccag ttgattcata catttgtagt ttatttccat taggatttgg ataaccaatg
      541 actgatatag gttcattttc tttagtctct gatgctatat taaatttgct agtgaaatct
      601 ttgaattttc taccttttgg ttgtgttgat ttttcttcaa cttgcacaac cgcaatatct
      661 tctttaccag gataatctac aatcttagta actttataaa gtccaccacc attattataa
      721 aaaccattag gatgtgcttt aatttcatca ccgactttca tgtgataggt aacatgttta
      781 ttagtaatga ttgtatgatt tccaactaca aatcctgttc ctgcgcccat ccatgtaacc
      841 ccactgtatg gtgcaacatt tgtatttgta atttgtttta cactattttc ggctttagct
      901 gtttgttgaa ccccctcaac cattgttgtg cctacaccag tcactgatgt taaaatcgtc
      961 aatgctgcaa tacttttgat gattatattt ttattcattt ttgtgctctt ataattattc
     1021 gtattaatat aaggttaggt ttttgaagtt ttattttttt aatcatttcg aataaataga
     1081 atcacggaga tatgatttga attgttgatt ttgttgttaa tttttaaaaa tcatctatct
     1141 tatgtaagga ttgatttatc tgcttaatta tttatctaaa ttatctgcga tgaatttctt
     1201 aatttcagga gagaaataaa cgccatatcc ttttgtactt ttatttgcag ggccgtttcc
     1261 accaaagtga acacctacaa cttcgtattt actattaaat acagctgaac ctgagttgcc
     1321 tggttctacg aaagcatcag aaataatcat gttgcctttc actgatagca cttttcctgt
     1381 tgattcatac atttgaaatt tatttatata aggttctgga tagccaacaa ttgaaatgcg
     1441 ttcattttct ttggcttctg atgctatttt taaaatacct gtgtaatctt taaaattcct
     1501 attttttgga tgaatagctt tatcttctac atgtagaatg gcaatatctt ctttacctcc
     1561 ataacggaca atttttttaa ctttataaaa accgccatta ttatattcac cattaggatg
     1621 cgcaataata tgtgcgccaa tttccatacc tgcaacgaca tgcttgttag taacaattgt
     1681 attttttccg acaatgaaac ctgttccaga tcctatcgaa acgataccat tgtatggtgc
     1741 tacattagta tttttgatta gtttcacatt atgttcggct ttggctgttt gttgaatacc
     1801 ttcaaccatt gttgtgccaa caccagtcac tgatgttaaa atcgtcaatg ctgctatact
     1861 tttgatgatt atatttttat tcatttttgt gctcctctaa gtattcttat aattataatg
     1921 ttaggttttt gagttttttt gaatcatttc gaataaatag aatcacagag atatgatttg
     1981 aattgttgag tttgttgttt atttaaaaaa attaattatc aatgtaagga tggatttgta
     2041 tgttcgttta tttttctgtg ttatctgcaa tgaatttctt gatctcaggt gtgaaataaa
     2101 ctaaatatga tttttttgtt gcatcatttt tgacatcgac cgcatatgca attgcaatga
     2161 cttcatgatt tgaattaaac actggtgatc ctgaattgcc accttcagca aatgcatctg
     2221 aagtcatttg attaccatcg atggataata tctttcctgt tgattcaaac atatgatgct
     2281 tatttttata tggtttagga taactaacga ttgataatcg atcatttact tgagcgccac
     2341 tcgcaaattt aaggacttca gtattttcac tgaacttttt attttttgga taaacagaat
     2401 cttcttcaac ttgaactatt gctaaatctt cagatcctgc gtatggaatg atttttttga
     2461 ctttataata tccaccggta tcattttcgc catttggatg agcaagaatt gtgctaccaa
     2521 cttgaacacc aggtaataca tgcttatttg ttaaaattgt attttttcct accacaaatc
     2581 ctgtagctga tccaattcta acaattcctt tatacggaga aatatttgtg ttttgtactt
     2641 gcttcacatt atgttcggct tttgctgatt gttgaatccc ttcaaccatt gttgtaccga
     2701 cgccagtcac tgatgttaaa atcgtcaatg ccgcaatact tttgatgatt atatttttat
     2761 tcatttttgt gctcctctgt ttgttcatga tgcttttgat atagacgttt gttttttatg
     2821 ttatattcga cgatgttttt cgtttaaatc attgaactac atgttctcgg tgtgtattta
     2881 aatatgttta ttgttcaatg tgcttttgaa taaaatcttt aatttgaggc gtaaaatata
     2941 cagcaccatt gtattcagaa ccaacttttc caataccgcc atatacaaca cctatgactt
     3001 cattgttaga atttagaacg ggtgatcctg aattaccagg ttcgatatat gcatcaaaat
     3061 ttaaaatatt ctctttaatt cgttttatag ttcctgtaga ttcaaattgt ttaaaactgt
     3121 tttgtgcagg taacgggtaa ccgataactt taattttgtc atcaacttta gcatctttcg
     3181 caaatttaaa tgcttgaaca ttatcattaa aattaaagcc attaggtcca cgttcaaccg
     3241 cttgttcttc tatattcatg actgaaatat cttcattgcc tggataatcg gaaatacttt
     3301 taattttata aataccacca tttcctttgt caccatttgg atgagcagta attctatcgc
     3361 caactttata atcctttgat acatgtttat tggtgataat tgtattttta ccgattacaa
     3421 agcctgtcgc atctttaaat gcaacgacgc catgatacgg aaaaacattt gtatctttaa
     3481 cttgcgtaac atgcttctct gcttttgcta tttgttgtgt ctcttcaacg actgcagcac
     3541 ttattccagt tactgatgtt aaaatagcta atgctgccat gtttttaatg actaaatttt
     3601 tattcatttt caagctcctt tacaatttga gatatattgc aacgctcgtt ttaaaacaat
     3661 ttgattattt atctatattt tctgcaatga attttttaat ctctggtgtg aagtagacgc
     3721 cataagcatt tctattgtca tcatctttta catctgaagc aaaatgaata cctactagtt
     3781 cgttgttgct atttaataca ggtgaaccag agtttccact ttctgtatgc gcagaatata
     3841 caatgctgct accttctact gacatcacag ggcctgttga ctcatgtaaa atatatttat
     3901 ttttatgtgg ttgtgggtaa ccgataactt taattcggtc accagcttta gcgcctgccg
     3961 catatttaaa aggtgttaca ttatcgttaa aattaaaacc ttttggacca cgttctactg
     4021 cacgttcttc aacttgaata atcgatacat cttctttacc tggataatca ataatctttt
     4081 taattgaata aataccacca ttggccttgt ccccattagg gtgagcagat atacgatcac
     4141 caggtttgta atattttgat acatgtttat ttgttaaaat agtgtttttt ccaactacaa
     4201 atccagtcgc actattaact aaaacaacac ctgtatatgg gaatatactc gtatctttaa
     4261 cttttgtgac attattttct gctttcgctg tttgttgaac tccctcaacc aatgttgttc
     4321 caatacctgt tacagaagtt aatattgtca atgctgctat acttttgatg actacgtttt
     4381 tgttcatttt aagttcctct ttttttagtt attttgatat ctagatacat aatcttttag
     4441 ttaattatgt aaccgttttc tttatttcgt tttaaaaaat caacttcttg aataaaatgt
     4501 tgatacttat ttttcaatat tattttgaat aaattctttt aattgtgatg tgaaatagac
     4561 accgaaattc ttttcagatt catcttttcc actacctgca tataaaatac caagcagttc
     4621 atttttagaa ttcaatacag gagatcctga attacctggt tgtgcatacg catcaaattc
     4681 cataaatgtt ccattgatat gattaatcgt tcctgtcgat tcaaacattt tatattttgt
     4741 ttgtgcaccc tttggataac caataacaga aattctatct ttcgtttttg cgccatcagc
     4801 gaactttgca taactaacat tcttgttaaa attcaaacct tcagtactaa tttcatggac
     4861 atgaacaatc gcaaggtctt cttttccagg atattctaca acatctttaa cgtcgtagtt
     4921 accgccacct ttacctttac tcgaatgatg tgcagatact ctaattttga aaatatcatc
     4981 acttttagcg atatgtttgt tagttacgat tgtattctta ccaacaacta caccagtacc
     5041 acctgcaaag gcgactacag aattatatgg tggtgtagtt gcatcagtaa tttctttgat
     5101 attcttttct gccttggcaa ttgaatgagg ttgatcagaa atattttcag caaaaccaag
     5161 agatgttaaa atagttagag ctgttaaacc tttaatcatt acatttttat tcatatttta
     5221 cctcctttaa tatttatttt tatagttaat gtatctagat acacatttac tatatacagt
     5281 ttatataaaa ttattaatta aatattaatt aactacttat taacctttta ttaaataata
     5341 aaatacgaat tgactcattt gtttaaatat ggttaaaact caatatcatg caattaaaat
     5401 tagcttttca tgaatttttt agtctcaaat attaattata agactgaaat cataatattt
     5461 attcggaaat tgggatagtg ggattttttg tctaaatagt gaacatcgct tatgtttatg
     5521 ttcacggtct atattatgca ttgaatttag taattgaatt gatgatagat gtttcctgat
     5581 tttatgacaa tatgagagcc ggaaatgaat catgtgtata taaagtaaat gaggcaattg
     5641 taatgtagtg tggcttgttg agagtgatag aattatggaa ttttcttcga gtcatggtac
     5701 ttcgtggaat agattttgag gttttgattt ggttagtgtc gtccatattt gcggatgctt
     5761 atttcgggtt taatttaatt tcatagtaaa gatgatatgt atgaggttcg ttgacatgtt
     5821 tatgcatgtc tttttttact tacggcaaat tatcagatgt tttcttaata tcaaacttta
     5881 tggtaatcac caattttaaa acattatttg agacattctt ttccaattga ttataaattt
     5941 ccagctataa acttgcttaa tatttactta ctgataaaaa tactcaccaa caacctttca
     6001 tttaaaacac tttttcttta atttttataa ttcaaaacac caaaacgatg ttaaaaaatt
     6061 attctatttt ttagttaata gatagttaat acatttttga tatttagtta attgttcttt
     6121 taaaaaatta ttattatatt tgcattgtaa acgtttacaa tataaaaaaa ggagcaatta
     6181 aaatgaatac aaaattttta ggtaaaacat tagtagcaag tgctttagta ttaacaacat
     6241 taggaacagg attacattct tcatacttag gattagatac aaataaagtt attaaaacag
     6301 ctaaagcaga agaaaatatg acaaaaactg atttatggaa aggcatcaaa cattcattaa
     6361 tcgatgcaaa cattattagt ggcaatgagc acgaatcagt aaaaattagt tatatattaa
     6421 ataatggtca atcaacaaat tttgagtcca cagcaaatca cgatactttc acaaatgagc
     6481 ctagtcaatt ttcaaaatta actcaaatcg atatcgaaaa gacgaacata cgtgacctag
     6541 acgcaaggat tgatgccaat ttgacatgga aaaaacttac tcaaaaattg aaagaacaaa
     6601 acctagttaa taatggtgat acagtttcta ttcatagtaa agataaaaat gaccctctaa
     6661 ttacagctaa agtaggagaa gactataacg aacataaaca attaatgcta tataaaaaag
     6721 atatagataa aatcactatt aactaaacta accttaaact caaatttcct taattcataa
     6781 aaacttaata attaaccctt tcttacaaac cacctagccc ataataaatt aatacgtcac
     6841 tttttatttc aaatagcgga aaataaaaaa accattccgc attaactttg gcaagttgga
     6901 atggttaaaa aatattttta gaagccagcg tttggcttgc taagacgaca tgttcgcgca
     6961 tgtcgtctta tttttacatc tatataataa cacgcaattc aataaaatgt ctaaccaata
     7021 aatcacaatt acattcaaac tcaaaaaatt cacaccaatt gttcatcgtc tatgcaatgt
     7081 ttacatataa ataatcagac ataatcaatc gtgcctagtt cccttctgtc cgaatacaaa
     7141 atcattttgt atttttaact tatcaatgat tttttctccc tttttaactc aactaaattt
     7201 cttttaccat tagcgcccca atctttaatc tttaattgtt ctaccgctcc atttattaaa
     7261 tcctttaaag agtaaaactg ctaatagcaa cgtgataata atatagatcg ttaatgttaa
     7321 tgtaactggt atacttcctt caataaacat ataaacataa cgtgtagcat atgtgatcgg
     7381 taaatagtac cacgaatgat ctccaagcac ttctaatcca aaatagacgt taaaaataaa
     7441 cattaagatt ccggcaacaa tagccattac atctttaata aaaatactaa aaataaataa
     7501 ttattaagtt tatggaaaac atcaatatga cttactacaa atactgtaaa taatacaagg
     7561 atttaagact taaaatctaa actaaggaga tgttttaatg catttgaaac tgaaggatga
     7621 agatttcaat tatttactaa atctaagtaa agaaatactt gaacaataca acattaaaat
     7681 agatgataat tgtaaaggag atattagcat aacatcatgt aattctgaat actttttcac
     7741 tttaagctac tttttaaagc ctggaaaagc aactataaat ttcagagaat gccgttacaa
     7801 tcatagcttg ttacgtttaa atcttaatga ctgtttttat aaaaactcta ataatgagaa
     7861 ataagaggaa atagaattaa tatattttct gaaaaagaat ttatacaaaa agctgacggc
     7921 ataacccata tgaaagcata tccgttacct tataaaatat ttgaagatag ctctgatttt
     7981 ataagacaat tacttacttt gcttgaatat acaaaaacta atcataatga taatattaaa
     8041 ttgaaactaa tctattcatg agttggtgat actatgcatg acaacacaat taaatctatt
     8101 agcaaagact attttgatta cttacaaaca gaatcaaagt ttatcccatt agaaaatgag
     8161 actatagatt tttattcacc tatcgtcgat tattttggtg attctatttc tgtaaatata
     8221 tctttttcag gggatcgata taaactaact gatcatggtg aaactttatg gaacatggaa
     8281 caatttggtt tagatttaac taatcataaa aaacaaaaaa gtatcaactt ctcaataata
     8341 ttgtacaaaa ttacggtcta gtcattgaaa ataaacacat aaatttttat acaaatagaa
     8401 tagacttatc tcaagccatt catgattatg ttttggctat ttccgagatt agttatttgg
     8461 gaatattaaa gaaagaaaat attaagtcac tttttaaaga cgaagtgatg caatattttc
     8521 tatcaaacag aaagatatat cctaatatgt tccccgaatt taaggtagag ggaaaatcta
     8581 agttaatcca tagtttcgaa gcagtatttc cgggagaagc tacagagtat gttaaaacaa
     8641 ttaaacgaat cgataaaaac aatgcaaaaa atgtcctttt cgattggaat gatgttgaag
     8701 tacatagaaa taaaaatttt gattctaatg ctagacttaa tatcattaca gaacaacaag
     8761 ccgatattag cgaagcagta tcaactatgt tgtctcaata taatgtagag gtattttcat
     8821 ttgaaaacaa aaaacaactt gaagaaaagt ttagtaacgt ataattatcg tgttatatag
     8881 tgtttcttcg ataatagctt ctatttcaat tacatcacct atacttaaat taataaattt
     8941 accaatacca agtttgtgat gaactttcac cgtcatagaa ttgcacctgc catacacaca
     9001 aaaagaacca cgccgattaa gacgtggttc cattttttat atgatggaag tttttaaata
     9061 attctactgt cgccaattta gcaccctgat atttagcaaa gttatctaca tttcccttac
     9121 taaaaatcat catgcatgta aataaaaatt atgttagttt tttaattcca ttagataatt
     9181 gaattaattg cacattgtta attgtataag cacgtacaac tttatactcc cggagctgtc
     9241 tctttcgaat ccgttcctag taattttact gtatgatttt gccaatctac ttcataagtt
     9301 gatgtaaatg ttactgtatt ttgatttttg tagttattac caatccagtg tagacgattc
     9361 caataattag tatatctatc catttctctt tgataagtta ctttgatttt tgacttttta
     9421 gcatcatttt gcttatgaga aagtacgctn nnnnnnnnnn nnnnnnnnnn nnnnnnnnnn
     9481 nnnnnnnnnn nnnnnnnnnn nnnnnnnnnn nnnnnnnnnn nnnnnnnnnn nnnnnnnnnn
     9541 nnnnnnnnnn nnnnnnnnnn nnnttattca taattttgtg cgcttcgacg ccccaaccta
     9601 tttttttatg actcgttttt ctatcaattg tagttcgata gctttcttgt ttataattaa
     9661 ttgtttctga aaatgatttt gagccattca atccaccaga taatccattt gttatattaa
     9721 tatctccacc atatgaataa cctagtgttt gttgaacttg aatttcttca ttttgnnnnt
     9781 tttaggtgca tagtcaacaa catttacaga atcattggac tccgagctaa cagaaacatt
     9841 atacttagct ccccaataaa aatatgaata gttgtgatca tttggatttg gctttttata
     9901 cccagaatta atattcccag ccgccttaag tactaatgta tcttnnnnnn nnnnnnnnnn
     9961 nnnnnnnnnn nnnnnnnnnn nnnnnnnnnn nnnnnnnnnn nnnnnnnntt gtataaagtg
    10021 attttatcgt ctactttttt ctcgctaaca ggtgtaatat gttgagctgc atcaactgta
    10081 ttcgatagca taagcaatgc aactgatgta gcaaccgatg atttgattaa ttttttcatt
    10141 ttcatattaa ttatgtcctt tcacnnnncc gaactttaat ttcatgcgtt ttccagttaa
    10201 cttcatatct aactacaaag tttctattta caaatgcatt atgctttctt tctgcgtaaa
    10261 taccagttct agggaataaa gtcgcatatg taatatctaa gtttctacca tatgaaattt
    10321 caaattcact cgtatcactt gaaccttttt catgtgatag tgtagtgata aacactttga
    10381 actaatggtg gcaattgatt atcaggagca aagtattctc ttgctgaacc tgacggacca
    10441 tttggacttt gtacgaataa atatctatca tgcgcagatt ttttaccatc aggcgtaaca
    10501 aattcgtttg ctttaacacc ccatttaaca gattttgagt tttgcttgtc tnnnnnnnnn
    10561 nnnnnnnnnn nnnnnnnnnn nnnnnnnnnn nnnnnnnnnn nnnnnnnnnn nnnnnnnnnn
    10621 nnnnnnnnnn nnnnnnnnnn nnnnnnnnnn nnnnnnnaag ataattgatt aagctaacat
    10681 ttggatcttt agtcgtcagt cctatattat attggaatgg ccaaatcatt cgttttgtta
    10741 actcatatcc gctacccttc acatctgaaa atgaagttct ggaattgata aaaccttgcn
    10801 ncctctttgt tatatttttt atcttttaca aagtcaaatt gaacattttg agtaacgccc
    10861 catttcttac tacttacatc ctccgtacgt ttgattactt cagcaccatc accaatattt
    10921 tcaatattag tatttgctct agattcttga atcggagatg ctaaaggtgc tatcaatcct
    10981 actgacaagg ttgcagctaa catttttttc ttaaacataa gtttcacttt ctttctatat
    11041 aaatttttaa tacaaattta ttctagatta tttcacttat ttataaaatt aactgttcat
    11101 taaaaaataa aatactataa aatattaaaa atgacacaat ttattcattt atagtgctga
    11161 aaaccggtca ttttaacgca accttcattg tatttaaata gctcccttta tactcgaaca
    11221 atataataaa attaccgata ctcaaccttt tctctataaa aatcaaaacg aactttaatc
    11281 aaaactttaa aaataatgtt tgttttatta caaataatct aaagttgaat ttaaaattaa
    11341 ctgattatta actattgtcc gttaaacgga aatgaaacaa cttatgttaa tcaatcataa
    11401 gaaaacaagt ctgttataac ttaatcaata cgtatattta cacaatgtca tttacttcat
    11461 ctaaaaaaat taatgctatg atttagtcta attaaa
//
LOCUS       Saureus-ST20090964contig_28          708 bp    DNA     linear   UNK 
DEFINITION  Contig Saureus-ST20090964contig_28 from Staphylococcus aureus
            ST20090964
ACCESSION   unknown
FEATURES             Location/Qualifiers
     source          1..708
                     /mol_type="genomic DNA"
                     /db_xref="taxon: 1280"
                     /genome_md5=""
                     /project="stegger_1280"
                     /genome_id="1280.796"
                     /organism="Staphylococcus aureus ST20090964"
BASE COUNT      291 a     90 c    130 g    176 t    21 others
ORIGIN      
        1 gcaattacta tgttgtatat aatgacaaac ggacaagcag aagcatctga aggtagccaa
       61 actgttaaga atccaaaggt aaatgcaact gaagaaatca aagctgaatc gcaaccggtt
      121 caaaacaatc aagaagtaag ttcggaccaa acaaaaaaga attttgttaa tttagatcct
      181 attaaacctg gagctcaaaa agtaacaggt actacattac cgaatcaatt aatcttgtta
      241 agtattgata aaaaagacgt gagttcagtt gatagtgaag gaagcgaatt tataacatct
      301 aaagatgatg gaacgtttga atatcctcta aaaaacagaa aaattgtaca taatcaagaa
      361 attgaagtga cttcatcatc aatggaagga ttagaggaag aagacgaaga gacagaagta
      421 gaagaacaag aaagcaatga tgctactcaa aaagttacaa ctcctcgata tgagaaagcg
      481 tataaaatac cggaagagcg attaaataaa gcaaatggac accatcaagt tttcattgnn
      541 nnnnnnnnnn nnnnnnnnnc taaaaggtaa agttgctcta tctattaata ataaatttat
      601 taattttgaa gaaagagcta aagatggaat tagtaaagaa gatactaaag ctagttccga
      661 tggtatttgg atgcctatta atgaaaaagg atattttgat tttgattt
//
LOCUS       Saureus-ST20090964contig_36          550 bp    DNA     linear   UNK 
DEFINITION  Contig Saureus-ST20090964contig_36 from Staphylococcus aureus
            ST20090964
ACCESSION   unknown
FEATURES             Location/Qualifiers
     source          1..550
                     /mol_type="genomic DNA"
                     /db_xref="taxon: 1280"
                     /genome_md5=""
                     /project="stegger_1280"
                     /genome_id="1280.796"
                     /organism="Staphylococcus aureus ST20090964"
BASE COUNT      212 a     45 c    103 g    143 t    47 others
ORIGIN      
        1 attgaattta cttttgttga aagaaaaggt gagaatattt attttaacga tagtgttgaa
       61 ttcataccaa gtaagtaaag ttaaattaca atgtgtggtt tgatgaaatg atcaaatatc
      121 aaaaaatgtg caaagagatg tgacaagatg aagtgttttc agaaattata catatttata
      181 ttaattttaa tcgtattaat ggcaggatgc gaaagtaata agatcactgg agattcgaaa
      241 gaaacacaga tcaaaaagag ctttnnnnnn nnnnnnnnnn nnnnnnnnnn nnnnnnnnnn
      301 nnnnnnnnnn nttaaaaagg gtgacaaagg gaagtgggtt attagatctg aaatgacaac
      361 agaactgaaa aatgaaaata tggtatctaa aggtatggtc atacgtttaa atagaaatag
      421 tagaacatgc actggtgaat attttgtcag gatagttaaa gaagacagtg agggcaaggt
      481 atatagtgat gaacgaaaat atccagtgaa aatggaaaat aataaaatca ttccattaaa
      541 accaatcgat
//
LOCUS       Saureus-ST20090964contig_19          514 bp    DNA     linear   UNK 
DEFINITION  Contig Saureus-ST20090964contig_19 from Staphylococcus aureus
            ST20090964
ACCESSION   unknown
FEATURES             Location/Qualifiers
     source          1..514
                     /mol_type="genomic DNA"
                     /db_xref="taxon: 1280"
                     /genome_md5=""
                     /project="stegger_1280"
                     /genome_id="1280.796"
                     /organism="Staphylococcus aureus ST20090964"
     CDS             179..295
                     /translation="MKSLDISLLIEKQIYKEDNTPLSYLVNLLIAPNGYPLE"
                     /product="hypothetical protein"
BASE COUNT      158 a    103 c     61 g    192 t
ORIGIN      
        1 tcggtcgagt ttgctgaaga acttgcctat tttttgctgt tcttctaaac ttggatattt
       61 aattagaata gtaaaaaaat cattcacaga aacatttaat aatccgtgat ttcttgcacc
      121 ctcaactgca attccagaaa cttctctata ccagtgtgtc gaatcaaaat atgcttccat
      181 gaagtcttta gacatttcac ttttaataga aaaacaaata tacaaagagg acaatacacc
      241 actatcatat ctagttaatc ttttaatagc ccctaatggg tatccattag aataactttt
      301 gttatacgcg aattctccat tctttattag tgtataattt tctagatttt tcgacgaaac
      361 tgatttacta aaatactctg tttgatcaat taaacctaac tgtccggata ttgttaaagg
      421 ctttttcgat tctaagtttt tatttttcct aattactcta tctgtaactt cccctaactt
      481 cttctcttcc cattcacctt caaaccctgg gaat
//
LOCUS       Saureus-ST20090964contig_29         3307 bp    DNA     linear   UNK 
DEFINITION  Contig Saureus-ST20090964contig_29 from Staphylococcus aureus
            ST20090964
ACCESSION   unknown
FEATURES             Location/Qualifiers
     source          1..3307
                     /mol_type="genomic DNA"
                     /db_xref="taxon: 1280"
                     /genome_md5=""
                     /project="stegger_1280"
                     /genome_id="1280.796"
                     /organism="Staphylococcus aureus ST20090964"
     CDS             194..826
                     /translation="MLCESKVINKNPKYRIIKYESEYLMIDLASNRIVFFFPFINWLI
                     PKTYIKITKNDYEKLNIVKPVKNKSIGWTIFAGIVLLGGTVRRNTYLFDFQLEELIVW
                     SSCFIGFLGIIFFYCYLNKKLTLNIYNESKNNELKLRLLPSFKNICFTIFYYLFTGFM
                     SYGAFYLLVFENVQNLILYVSWLFMTMLFMFMNMHSIIDKKVHIFLKSNK"
                     /product="repetative hypothetical protein ,
                     fig|282458.1.peg.574 homolog"
     CDS             1906..2505
                     /translation="MLLCDVRVIYKNPKYKVIQHNGEYLLVDLVSTRFIPKKYAIISE
                     EEFENLNVVKPNKNNVFWSVIGSSVLFGVTLRKYVHVFDVQLDKLVVMILCALALICV
                     IVFYFNLNRKLKLKVFDTNIEKNKRVILIPTFKLGCFLVFGYIFAGSFSIFSLIALMT
                     IEPQNIIIFIYWIMMTMLFFLLNMTSIGNEKVRVIMKNN"
                     /product="repetative hypothetical protein ,
                     fig|282458.1.peg.574 homolog"
     CDS             2841..3236
                     /translation="MLRRYSHLFIVKYEYSIVILICCIIILGIFLLFLYLNQKLKLQI
                     YNENKNKSNKIIIFPTLKSLCLSIVLYIYLGGGSFFTIYMLLTIEVQNIILFITLFVI
                     FLFFLFLNMCSLYDNKVHVLFKSNGIEKF"
                     /product="repetative hypothetical protein ,
                     fig|282458.1.peg.574 homolog"
BASE COUNT     1151 a    315 c    488 g   1175 t   178 others
ORIGIN      
        1 gtgaatatag ctttaattat agataaaaac attcatgtca tacttaaaaa ttaaatggtg
       61 gtaataaatt gagattaatg atatgcaaat aacaatgaat aaaattttta atgatagtaa
      121 gttgataata ttttaatgtc ttttgaagta tcgaaaaatg tattacagat aaaatcaaat
      181 ggaagtggag ataatgcttt gcgaatctaa agttattaat aaaaatccta aatatcgaat
      241 aatcaaatac gaaagtgaat acttaatgat tgatttagca agtaatagga ttgttttctt
      301 ctttccattt attaactggc tcataccgaa aacatatatc aaaatcacta agaatgatta
      361 tgaaaaatta aatattgtca aaccagttaa aaataaatcg ataggatgga ctatattcgc
      421 gggtattgtg ttacttggtg gtacagtaag aagaaatact tatttatttg attttcaatt
      481 agaagaacta attgtttgga gcagctgttt cattgggttt ttagggatta tattttttta
      541 ttgttatcta aataagaaat taacattaaa tatttataat gaaagtaaaa ataatgaact
      601 taaattaaga ttattacctt cctttaaaaa tatttgtttc acaatttttt attacctatt
      661 tactggtttc atgtcttatg gggcatttta cttgttggtg tttgaaaatg tacaaaattt
      721 aatcttatat gtttcttggc ttttcatgac tatgctattt atgtttatga acatgcattc
      781 aattatagat aaaaaagtac atatattctt aaagtctaat aaatagttac aaatttagtt
      841 agttttcaat tgtaaattag gggtggtaaa cagtgctttg tgaatctaaa caaatttata
      901 aaaatcctaa atnnnnnnnn nnnnnnnnnn nnnnnnnnnn nnnnnnnnnn nnnnnnnnnn
      961 nnnnnnnnnn nnnnnnnnnn nnnnnnnnnn nnnnnnnnnn nnnnnnnnnn nnnnnnnnnn
     1021 nnnnnnnttt tttggccggt tgcaggaagt tcagttctat tcggaattat attgagaaag
     1081 tacggtaatt tctttaatgt tcagtttgaa aaacaactag caatcactgt attttttatc
     1141 atgttaatag ggatgttaat tttttatttc tatctaaata aaaaattaac attaaaaatt
     1201 tttaatacca acgtggttaa taagaataga gttgtattaa taccgacttt caaacaaggg
     1261 ttgttattag tttttgcgta cattttttta ggaagcgctt caatatttac tttaaccatt
     1321 cttttgacga cagagtcaca aaatataata atatttttaa cttgggttat tatcacgatg
     1381 tttttctttt tagtgaatat ggcttcgata ggtaatacaa atattcatgt tattttaaga
     1441 ataaacgagt agtaaaaatg atcgaaattg gtagtatcgc atatttaaac ggtggttcaa
     1501 aaaaatataa tcatatctta aatcaggaaa atagatagta atgtttgaat ataccaagtg
     1561 aaaatgccca ttgtgattga taaaggaaaa aactgtttta atttaaaaat gaaatataga
     1621 gcgtgttatt ttgtatgata gctcttataa cattggcgtt ttttaatcca ataggatgga
     1681 cggttttagc tggttttgtt gcggaatctg tttagacaat tcttataaat tggacttttc
     1741 atactaataa atttggatta agagataaaa ctaattggat aagacattaa atagacgctg
     1801 tttaaaaata ccacagaaaa agctgtagat agtgttggaa cgatagttga tgaaggtaca
     1861 aaaagtattg gggatcattt aaaactaatg aaacgggagt ggtaaatgtt gctttgcgat
     1921 gttagagtca tttataaaaa tccgaaatac aaagtcattc aacataacgg tgaatactta
     1981 ttagtcgatt tagtaagcac tcggttcatt ccaaaaaagt acgcgataat tagcgaagaa
     2041 gaatttgaaa atttaaatgt tgttaaacca aataaaaata atgttttctg gtcagttata
     2101 ggaagttcgg ttttgtttgg agttacttta aggaaatacg tacatgtttt tgatgttcaa
     2161 ttagataagc tagttgtaat gatattgtgt gctctcgctt taatttgtgt tatagttttt
     2221 tattttaact taaatagaaa gcttaagtta aaagtgtttg atacaaatat tgaaaaaaat
     2281 aagagagtta tattaatacc aacgtttaaa cttggctgtt ttttagtttt cggatatatt
     2341 ttcgctggaa gtttttcaat attttcacta attgccctta tgacaatcga acctcaaaat
     2401 ataataatat ttatttattg gattatgatg acaatgcttt tctttttgtt aaatatgact
     2461 tcgataggta atgaaaaagt tcgcgttata atgaaaaata attgattaca tttaaaatat
     2521 tctaaatgtt gtcgacacaa tccttttaag acgctagtag aatttaaatg acttctaatg
     2581 tatatgaaag tgtatcaata taaaaccaat tgaaaagaag tggagacatt gctttgtgaa
     2641 actgaaaata ttaataagaa tcccaaatat agaatnnnnn nnnnnnnnnn nnnnnnnnnn
     2701 nnnnnnnnnn nnnnnnnnnn nnnnnnnnnn nnnnnnnngt caaaatcagc gaaaaagatt
     2761 ttgaaacttt aaacattgtg aagacaacta aaatcaattc tttttggcca gtggcaggaa
     2821 gtacggtctt atttggtgtt atgttaagaa ggtattccca tttatttatc gttaaatatg
     2881 aatatagtat agtaatttta atttgttgca tcataatact aggtattttt ctgttatttt
     2941 tatatttaaa tcaaaagtta aagttacaaa tctataatga aaacaaaaat aaaagcaata
     3001 agataatcat atttcccact ttaaagagtc tttgtttatc aatagtttta tatatttatt
     3061 taggtggtgg ttcattcttt actatttata tgttattgac gattgaagtt caaaatataa
     3121 tattatttat aactttgttt gtaatatttt tgtttttctt atttttaaat atgtgctcac
     3181 tatatgacaa taaagttcat gtattattta aatcaaatgg aattgaaaag ttttaatagg
     3241 aataataaac aaaggaatgg tagtgataag tattgctatg tgaatctaaa gttatcaaca
     3301 aaaatcc
//
LOCUS       Saureus-ST20090964contig_35          931 bp    DNA     linear   UNK 
DEFINITION  Contig Saureus-ST20090964contig_35 from Staphylococcus aureus
            ST20090964
ACCESSION   unknown
FEATURES             Location/Qualifiers
     source          1..931
                     /mol_type="genomic DNA"
                     /db_xref="taxon: 1280"
                     /genome_md5=""
                     /project="stegger_1280"
                     /genome_id="1280.796"
                     /organism="Staphylococcus aureus ST20090964"
     CDS             89..214
                     /translation="MADKNKKQEATRSNPINKSFEKPGASENLKSTLSEKAKKKD"
                     /product="ORF136"
     CDS             complement(211..825)
                     /translation="MTQFLGALLLTGVLGYIPYKYLTMIGLVSEKNKIINTPVLLIFS
                     IETCLIWFYTFIIFNNVDLKNLSLLQLLTGLKANIWFLIIFVLTVLVFNPLIVKFIIW
                     LINETRKFMNLDCISLLDKRDKLFNNNGKPVFIVIKDFENRIIEEGELKTYNSAGSDF
                     DLLEVERQDFKVSDLPSNDELYIKHTLVDLKQQIKLDLYLMNEY"
                     /product="FIG081523: hypothetical protein within a
                     prophage"
BASE COUNT      355 a    145 c    123 g    308 t
ORIGIN      
        1 gcgataagtt aaccaaagaa gattcattat gattttacta aacaaaaaac gcctacaagt
       61 gtagacgttg aatggtggtg agaattttat ggcggataaa aacaaaaaac aagaagctac
      121 tcgtagtaac ccaataaaca aaagttttga aaagccgggt gccagcgaaa acttaaaaag
      181 cactttatca gaaaaagcta agaaaaaaga ttaatattca ttcattaaat ataaatccaa
      241 tttaatttgt tgtttaaggt ctacaagtgt atgtttaata tacaattcat cgtttgacgg
      301 taaatcagat actttgaaat cttgtcgctc aacctctagt aaatcgaaat cgctaccagc
      361 tgaattatag gttttaagtt caccctcttc aatgattctg ttttcaaagt ctttaataac
      421 tataaatact ggtttaccgt tgttattaaa caacttgtct cttttgtcta ataagcttat
      481 acaatccaaa ttcataaact ttcttgtttc attaattaac cagataatga atttaacaat
      541 taaaggatta aatacaagca ctgttaaaac aaaaataatt agaaaccaaa tatttgcttt
      601 tagacctgta agcaactgaa gtaaactcaa attttttaaa tcaacattat taaaaattat
      661 aaaagtataa aaccatatca aacatgtttc aatagaaaaa atcaataata caggagtatt
      721 gataatcttg tttttttcac taactaaacc tatcattgtt agatatttat atggtatgta
      781 acctaaaact cctgtaagaa gaagcgcccc tagaaattga gtcatcttat cacctacttt
      841 ttattttatt ataacatatt tagtacctag tactaaattt tgggtagccc gcctaccctt
      901 attatttttt gccaattttg aggagggaac g
//
LOCUS       Saureus-ST20090964contig_9         5859 bp    DNA     linear   UNK 
DEFINITION  Contig Saureus-ST20090964contig_9 from Staphylococcus aureus
            ST20090964
ACCESSION   unknown
FEATURES             Location/Qualifiers
     source          1..5859
                     /mol_type="genomic DNA"
                     /db_xref="taxon: 1280"
                     /genome_md5=""
                     /project="stegger_1280"
                     /genome_id="1280.796"
                     /organism="Staphylococcus aureus ST20090964"
     CDS             191..1906
                     /translation="MGKLIKYISILLIVVLVLSACGKSSNKDEGVKDATKTEASKHKG
                     GTLNVALTAPPSGVYSSLLNSTHADAVVEGYFNESLLTIDKKIRPKAYIASWKDIEPA
                     KKIEFKIKKGIKWHDGNELKIDDWIYSIEVLANKDYEGAYYPSVENIQGAKDYHEGKA
                     DHISGLKKIDDYTMQVTFDKKQENYLTGFITGPLLSKKYLSDVPIKDLAKSDKIRKYP
                     IGIGPYKVKKIVPGEAVQLVKFDDYWQGKPALDKINLKVIDQAQIIKAMEKGDIDVTN
                     DATGAMAKDAKSSNAGLKVLSAPSLDYGLIGFVSHDYDKKANKTGKVRPKYEDKELRK
                     AMLYAIDREKWIKAFFNGYASEINSFVPSMHWIAADPKELNDYKYDPEKAKKILDKLG
                     YKDRDGDGFREDPKGNKFDINFKHYSGSNPTFEPRTAAIKDFWEKVGLKTNVKLVEFG
                     KYNEDLANASKDMEVYFRSWAGGTDPDPSDLYHTDRPQNEMRTVLPKSDQYLDDALDF
                     DKVGIDEKKRKDIYVKWQKYMNDELPGLPMFQGKSITIVNDKVRNLDIEIGTDQSLYN
                     LTKEA"
                     /product="Oligopeptide ABC transporter, periplasmic
                     oligopeptide-binding protein OppA (TC 3.A.1.5.1)"
     CDS             1957..2943
                     /translation="MNNVLLEVKDLETSLKINNEWLATVENISFELSKGEVLGIVGES
                     GCGKSILSKSIIKLLPEKISKLSNGEVIFDGKRIDTLNEKQLLDIRGNDIAMIFQEPM
                     TALNPVFTIKNQLVESIKSHKKISKKEANNLAKDLLKKVGIARQDEILNSYPHQLSGG
                     MRQRVMIAMAISCSPKLLIADEPTTALDVTIQAQILDLLKELQKETQMAIMMITHDLS
                     VVAEFCDKVLVMYAGQIVEFGGIKEILHNPKHPYTQKLLSTIPKLKEEQKRLETIEGI
                     VPSIQAFHVNKCRFANRCNKKLDICNNQSPKMHVCEDVIVRCHLYQNEYKEI"
                     /product="Oligopeptide transport ATP-binding protein OppD
                     (TC 3.A.1.5.1)"
     CDS             2946..3926
                     /translation="MENILEVNQVKKYYKIKTGLLQKTQYVKAVDDVSFSIKKGQTFG
                     LVGESGCGKSTLGKVIIRLEDATSGSIIVNGEDITRLQGKKLRKSRQQYQMIFQDPYA
                     SLSPMQMVGDIISEPILNYKKLPKEEIKKEVLYLLKCVGLSEDAYYKYAHEFSGGQRQ
                     RVGIARALALRPSLIVADEPVSALDVSVQSQVLNLLKDLQEQFNLSYLFIAHDLSVVK
                     HISDVIGVMYLGHIVEIASDKEIYENPKHPYTKALISSIPQIDKLNKNRIILKGELPS
                     PSNPPQGCPFHTRCPIAKDKCKENIPQLKDIGDEHQVACFYVNKVGDLNG"
                     /product="Oligopeptide transport ATP-binding protein OppF
                     (TC 3.A.1.5.1)"
     CDS             3919..4881
                     /translation="MVKLILKRLGLMIPLLILISIVVFSLAIIQPGDPFSDLQNGKIK
                     QEAINAQREKLGLNDSIPHQYIRWVNHVIHGDLGESIKYKRPVIDVIEERIPNTILLG
                     AMSLIITYIISFALGITSGRYSYSLTDYTVQIFNYLMLAIPSFIAGVFAIFIFSFELQ
                     WFPFQGSVDINLKEGTFEYYMSKIYHTFLPALTLGLLSTAGYIQYIRNDIIENSKKDY
                     VLTARSKGLSMNKIYNKHILRNSLIPIITFLGADIVSILGGAVITETIFSYNGIGKLF
                     LESVIGQDYPLMMALTLFFSFLGLLGNLISDITYGFIDPRIRSN"
                     /product="Oligopeptide transport system permease protein
                     OppB (TC 3.A.1.5.1)"
     CDS             4893..5774
                     /translation="MQNKSKSPFKIALSKFIHNKIAMLSIIFLLIITIVSIIAPLIAP
                     FPVNQQDLLNIKGEMTAQNILGTDSGGRDNFSRLLYAGRISLSIGITSTIGMLLIGIT
                     VGVISGYFGGIVDTLLMRITEFVMLFPFLIFAIVLNAALGDKIKNPYGSAIILVLVII
                     VLSWGGIARLVRGKVLQEKENEYFLAAKSIGTPTYKIILKHLLPNILSVVIVQATLLF
                     AGMIVVESGLSFLGFGISKAIPSWGNMLSDAQEGDVISGKPWIWMPPAIMITLTILSI
                     NFVGEGLKDAFNPRGRR"
                     /product="Oligopeptide transport system permease protein
                     OppC (TC 3.A.1.5.1)"
BASE COUNT     2175 a    732 c   1062 g   1890 t
ORIGIN      
        1 cagacatatc tccagtcttt ttgtgttgca gaaaaacttt gggaataaaa atttaaaata
       61 agtcgttttt taaattactg aaattgatta aatgcataaa tgactgaata ttctaaaaat
      121 aaacttgtaa taattttttc tatgagtaaa ctaaaaagaa aatattagat tgaaagtagg
      181 aggcatatgt atggggaagc ttattaaata tatttcaata cttcttattg tcgttttagt
      241 gttgagcgct tgcggaaaaa gcagtaataa agatgaagga gtaaaagatg ctactaaaac
      301 agaagcgtca aaacataaag gtggtacgct aaatgtagcg ttaacagcac cgccaagtgg
      361 tgtttattct tcgttattaa atagtacaca tgcggatgct gtagttgaag gatattttaa
      421 cgaaagttta ttaacaattg ataaaaaaat acgtcctaaa gcatatattg cttcatggaa
      481 ggatatcgag ccggctaaga aaatagaatt taaaattaaa aaaggtatta aatggcatga
      541 tggtaatgaa ttgaaaattg atgattggat ttattcaatt gaagtcttag ctaacaagga
      601 ttacgaaggt gcttattatc caagtgtaga aaatatccaa ggtgcaaaag attatcatga
      661 aggaaaagct gatcatatta gcggattgaa gaaaatagat gactacacaa tgcaggttac
      721 atttgataaa aagcaagaaa attacttaac aggatttatt actggacctt tattaagtaa
      781 aaaatattta tcagatgtac caattaaaga tttagcgaaa tcagataaaa tccgaaaata
      841 tcctattggt attggaccat ataaagttaa gaaaatcgtc ccaggtgagg ctgttcaact
      901 tgttaaattt gatgattatt ggcaaggtaa gcctgcatta gacaaaatca atttaaaagt
      961 tattgatcaa gctcaaatta ttaaggcaat ggaaaaaggc gatattgatg ttacgaatga
     1021 tgcaaccggt gcaatggcaa aagatgctaa gtcatctaat gctggtctca aggtattatc
     1081 tgcgccaagc ttagactacg gtttaatagg attcgtatct catgattacg ataaaaaagc
     1141 taataaaact ggtaaagtga gaccaaaata tgaagacaaa gaattacgta aagcaatgct
     1201 ttatgcaatt gatagagaaa aatggatcaa agcatttttc aatggttacg ctagtgaaat
     1261 aaatagtttt gtaccatcaa tgcattggat agcagctgat cctaaggaac taaacgatta
     1321 taaatatgat cctgaaaaag ctaaaaaaat cttagataag ttaggttata aagatcgaga
     1381 tggtgacgga tttagagaag atcctaaagg taataaattt gatattaact ttaaacatta
     1441 ttcaggttca aatcctactt ttgaaccaag aactgctgcg ataaaagatt tctgggaaaa
     1501 agttggcttg aaaacaaatg tgaagttagt agaattcggt aaatataatg aagacttagc
     1561 aaatgcatca aaagatatgg aagtgtactt cagatcatgg gcaggtggta cagatccaga
     1621 cccatcagat ttataccaca ctgatagacc tcaaaatgaa atgagaacag ttttaccaaa
     1681 atcagatcaa tatttagatg atgcattaga cttcgataaa gtaggcattg atgaaaagaa
     1741 acgtaaagat atttatgtta aatggcaaaa atatatgaat gatgagttac ctggattacc
     1801 aatgttccaa ggtaaatcga taactatagt taatgataaa gtacgaaact tagacattga
     1861 aattggaact gatcaaagtt tatataattt aactaaagaa gcttagtaat gtaacctcga
     1921 cgattttgtc gaggtttact tatatggggg gatgttatga ataatgtatt gttagaggtt
     1981 aaagatttag aaacatcatt aaaaataaat aatgaatggt tagcaactgt tgaaaatatt
     2041 tcttttgaat tatctaaagg agaagttttg ggtatagtag gggaatctgg ttgcggtaag
     2101 tccatattaa gtaagtcaat tattaaatta ttaccagaaa agatatctaa actaagtaat
     2161 ggagaagtta tatttgatgg taaacgaatc gatacgctca atgagaagca attgctagat
     2221 attcgaggaa atgatattgc tatgattttt caagaaccta tgactgcttt aaatccggtg
     2281 tttactataa aaaatcaact tgtggaatct ataaaatcac ataaaaaaat ttctaaaaaa
     2341 gaagcaaata acttagcaaa agatttacta aaaaaagttg gaattgcaag acaagatgaa
     2401 atattaaata gctatcccca tcaattatct ggtggtatga ggcaaagagt aatgattgca
     2461 atggccattt catgttctcc caaattatta attgctgatg aacctacaac tgctttggat
     2521 gtcacgattc aagcgcaaat attagactta ttaaaagaat tgcaaaagga aacgcaaatg
     2581 gcaattatga tgattacaca tgatttgagt gtggttgctg aattttgcga taaagttttg
     2641 gttatgtatg caggtcaaat tgtagaattt ggaggcataa aagaaatact acacaatccg
     2701 aaacatcctt atacccaaaa attattatct acaattccaa aacttaaaga agagcagaaa
     2761 cgacttgaaa caatagaagg aattgtgcca tcaatccaag catttcacgt taataagtgc
     2821 agatttgcaa atagatgtaa caaaaaactg gatatttgta ataatcaatc tcctaaaatg
     2881 catgtttgtg aagacgtcat tgtacggtgt catttatacc aaaatgaata taaggagata
     2941 taagaatgga aaatatttta gaagtaaatc aagtaaaaaa atactacaaa attaaaactg
     3001 gattattaca aaaaactcag tacgttaaag ctgttgatga cgtatcgttt tcaataaaaa
     3061 aaggacaaac ttttggattg gtaggcgaat caggttgtgg taagtcaacg ttaggtaaag
     3121 tgattatcag acttgaagat gcaacttcag gctcaataat tgttaatggt gaagatataa
     3181 caagattaca aggtaaaaaa ctgagaaaat cacgacaaca atatcagatg atatttcaag
     3241 atccgtatgc atcattgagt ccgatgcaaa tggttggaga tatcatttca gaacctattt
     3301 taaattataa aaaattgcca aaagaagaaa taaaaaaaga agttctatat ttattaaaat
     3361 gtgttggtct aagtgaagat gcatattata aatatgcaca tgaattttca ggtggacaga
     3421 gacaaagagt gggaattgca agagcattgg ctttgcgtcc gagtttaatt gttgctgatg
     3481 agcctgtaag tgcattagat gtatctgttc aatctcaagt actgaattta ttaaaagatt
     3541 tacaagaaca atttaactta agctatttat ttatcgcaca tgatttaagt gtagtaaaac
     3601 atataagtga tgtcattgga gttatgtatt taggtcatat agttgaaatc gcatctgata
     3661 aagaaattta tgaaaatccc aaacatcctt atacaaaagc gttgatttca tcaataccac
     3721 aaattgataa gctaaataaa aatagaatta tattaaaggg agaattacct tcgccaagta
     3781 atccgccaca aggttgtcct ttccatacta gatgtccgat tgcaaaagat aaatgtaaag
     3841 aaaatatacc acaattaaag gacattggtg atgaacatca agttgcttgt ttttatgtaa
     3901 ataaagtagg tgatttaaat ggttaaatta atattaaaga gattaggttt aatgattccg
     3961 ttactaattt taatttctat tgttgtattt tcattagcta tcattcaacc aggagatcca
     4021 ttttcagatt tacaaaacgg aaaaataaaa caagaagcga taaatgcaca aagggaaaag
     4081 ttaggcctca acgactctat accacatcaa tacattagat gggtcaatca tgttatacac
     4141 ggtgatttag gggagtcaat caaatataaa aggccggtaa ttgatgttat tgaggaaaga
     4201 attccaaata caatattact cggtgctatg tcattaatta ttacttatat tatctcattt
     4261 gctttaggaa taacgtcagg tagatattct tacagtttga ctgattatac tgtgcaaata
     4321 tttaattatt tgatgttagc tattccatct tttattgcgg gagtatttgc aatttttatt
     4381 ttttcttttg aattacaatg gtttccgttt caaggttctg ttgatattaa ccttaaagaa
     4441 ggtacttttg aatattatat gagtaaaatt tatcatacat ttttgcctgc attaacttta
     4501 ggattattat ctactgctgg ttatattcaa tatatacgta atgatattat tgaaaattct
     4561 aaaaaagatt atgtattgac ggcaaggtca aaaggattat ctatgaataa aatttataat
     4621 aaacatatat tgagaaattc tttaatacct attattacat ttttaggtgc tgatattgta
     4681 agtattttag gtggagctgt gattactgag actatctttt catataacgg tatcggtaaa
     4741 ttatttttag aatcggtaat tggtcaagac tatccattaa tgatggcatt aacgttattt
     4801 ttctcatttt taggtttact gggtaatttg atttctgata ttacttatgg atttatagat
     4861 ccaagaatta gaagtaacta ggggggattg gaatgcaaaa taagtcaaaa tcgcctttta
     4921 aaattgcatt gtctaaattt attcataata aaattgcaat gttatcgatt atttttttat
     4981 taatcataac tattgtatca attatagcgc cattaatagc tccttttcca gtgaaccaac
     5041 aagatttatt aaatataaaa ggtgaaatga cagcacaaaa cattcttggt acagactctg
     5101 gtggtaggga taactttagt cgtttgttat atgcaggtcg tatttcatta tccattggaa
     5161 ttacatctac aataggaatg cttttgattg gaattacagt tggagtgatt tctggttatt
     5221 ttggaggcat tgttgataca ttattaatga gaataaccga atttgttatg ttatttccat
     5281 ttttaatatt tgcaattgta ttaaatgctg cacttggaga taaaattaaa aatccttatg
     5341 gatctgccat aattcttgtt ctagttatta tcgtattaag ttggggaggt attgcaagac
     5401 ttgttcgtgg taaagtactt caagaaaaag aaaatgaata ctttttggca gcaaaatcaa
     5461 ttggtacacc cacatataaa attattttga aacatctttt accgaatata ttaagtgtag
     5521 ttatagtaca agcaacattg ttatttgccg gtatgattgt agtggaatca ggattgagct
     5581 ttttaggatt cggaattagt aaagcaatcc catcttgggg taatatgttg agtgatgctc
     5641 aagaagggga tgttataagt ggtaaaccgt ggatatggat gccacctgct ataatgatta
     5701 cattaactat attaagtata aactttgtag gggaagggct taaagatgct tttaatccta
     5761 gaggtagacg ttaaattata aaagaggcac tagttaattc tagtacctct ttattttatc
     5821 tcttacgtcc taaacccatc gctttttcca tttttttga
//
LOCUS       Saureus-ST20090964contig_1        12550 bp    DNA     linear   UNK 
DEFINITION  Contig Saureus-ST20090964contig_1 from Staphylococcus aureus
            ST20090964
ACCESSION   unknown
FEATURES             Location/Qualifiers
     source          1..12550
                     /mol_type="genomic DNA"
                     /db_xref="taxon: 1280"
                     /genome_md5=""
                     /project="stegger_1280"
                     /genome_id="1280.796"
                     /organism="Staphylococcus aureus ST20090964"
     CDS             49..558
                     /translation="MYNRKEIREMIDNYKWMKNIIDSKVYDNESTSIAQYGYQSAMPK
                     AKGTTSNKVLVKVINKNKALRKYDYLIKKIAFIDEYEEYITNEKDYHILQMLKQRESH
                     NRIMSILDIGRDNFYSRVKDIVNILYNLQQETDSSDTSXXIVQFGLILMLHIVFYYNC
                     CVAKHLYFF"
                     /product="Phage protein"
     CDS             608..1060
                     /translation="MEISKYQEIATRTHNDELNLNEYITCYGLGLTQSTGNVTDLIKQ
                     HMFCNVPIDKGIMINELSEALWNIANLTNVLGINLDEIAGHSVNTILMNKPNQTINLD
                     NGIKQGDKVLFQGSKYLVDGSIGNLLLISNDKDDRQVTVQDVKKVDKE"
                     /product="hypothetical protein within prophage"
     CDS             1067..1420
                     /translation="MSIMKRCGHPTCNVLINHNESYCDKHKQYANENYNDLRRRNDPE
                     YLRFYKSKTWQNMRRIVLLEHDFICVSCGNQATMVDHIVPTKIDWARRLDKSNLQPLC
                     DACHNQKTKEDLKKY"
                     /product="Bacteriophage"
     CDS             1550..2017
                     /translation="MAGRPKKLLSNSNKNYTKEEIIEKERQEAQLNKFSKIDTEPPHF
                     LDEIAKQEYLRILPHMQELPISNLDKAQLAQYCSFYSDFVKASLILEREDLILEDDKG
                     NQKVNPAFNIKEKAGIRLQQTANTLGLTIDSRLRIMVPDEKEDDDPYMEFVSD"
                     /product="Phage terminase, small subunit"
     CDS             2020..3714
                     /translation="MTDYVTKYAKKVVSGEILASLKNIQVCKRHLSFMENPPNGCHWD
                     NHLSNKAIKFVEMLPDPKTNQPMPLMEFQKFIVGSLYGWRRGQYRMFTKAYISMARKQ
                     GKSLIVSGMSVNELLFGQYPKFNRQIYVASSTYKQAQTIFKMASQQVNLMRSKSKFIR
                     EKTDVRKTDIEDVLSSSVFAPLSNNPDAVDGKDPTVAILDELASMPDDEMYSRFKTGM
                     TLQKNPLTLLVSTAGDNLNSQMYQEYKYIKRILNEEVRADNYFVYCAEMDSQEEVQDE
                     TKWIKAMPLLESKEHRKTILQNVKADIQDELEKGTSYHKILIKNFNLWQAQREDSLLD
                     ISDWEQVITPMPNINGKDVYIGVDLSRLDDLTSVGFIFPNDDKKVFLHSHSFIGLRTN
                     LEQKSKRDKINYELAIERGEAETTQSDSGMIDYKQVIDFIVKFITTHDLNVQAVCYDP
                     WNAQSFITTIESMALDWPLIEVGQSFKALSQSIKEFRMWVADERIQHNDNMLLTTSVN
                     NAVLIRDGEDNVKINKKMNRQKIDPIISIITAFTEARMHEFQENWTEKYESEEFGF"
                     /product="Phage terminase, large subunit"
     CDS             3728..3928
                     /translation="MDLNKINVFFNFLVANLVSILFLLGLFVVNVSVYKAFGQNIGLL
                     CIGITLIVISLILNHESNQERS"
                     /product="hypothetical protein within prophage phiN315"
     CDS             3934..5184
                     /translation="MGIFYKNEKRDLQYNEDDLQMMVQTLPGFQGTKLRQYKDIEAIR
                     HSDIFTAVMMIASDLARMPIRVTVNGQINYSDRIVNLLNTRPNPMYNGYIFKLVVFVS
                     ALLTSHGYIEITRDKTGEPMNLTFRKTSEIELKSDARGRLYYFHQRIDSNGNNIERNV
                     KFEDMLDIKFYSLDGINGLSLLDTLSRTIESDNNGKDFLNNFLRNGTHAGGILKMKGV
                     LDNKKARDRAREEFHKSFSGTKQAGKVVVLDESMTFDQLEVDTEVLKLIRENKSSTRE
                     IAGVFGIPLHKFGIETANMSITDANLDYLSTLKPYITCVCAELNFKFNDEYVNREFKF
                     DTTEIRVVDEKTQAEIDKINIDSGKMNIDEIRQRDGLAPIPGGNGSIHRVDLNHVNIE
                     LVDEYQMNKSRATDKKLKGGEENE"
                     /product="Phage portal protein"
     CDS             5177..5761
                     /translation="MSKETRVGNIIEVRSNDNNEMVIEGYALKFDTWSENLGGFKETI
                     SRRALENTDLSDVRCLVDHIPSQIIGRTKSGTLELETDDVGLKYRCKLPNTTFARDLY
                     ENMRVGNINQCSFGFMLDDKGDEVRFDEQENIYKRTLTAIRELTDVSVVTYPAYKDTD
                     VKPALRSIETVKKEQRKKELEIRLKKHSILNNIW"
                     /product="hypothetical protein"
     CDS             5849..7096
                     /translation="MKTKEELQSEISDIKRQIDLKVKYATRALNNDELEKAEKLEQEI
                     TDLRSQIQEKQEELDKLKEKDGTSENNQQSVEVNEARTYRNQANINDLGISIQNTKVT
                     SQEVRDFTEYLETRNDIQGGSLKTDSGFVVIPEEIVTDILKLKEVEFNLDKYVTVKRV
                     TNGSGKYPVVRQSEVAALEKVEELEENPELAVKPFFQLAYDINTHRGYFRISREAIED
                     AKVNVLQELKLWMARTIAATRNKAIIDVITKGSTGSTSSGFEKEGKKLEVKKAKSLDD
                     IKDAINLNVKPNYEHNVAIVSQTMFAKLDKMKDKLGNYLIQPDVKEKTQQRLLGAKIE
                     ILPDEVLGQKGNNTLIIGNLKDAIVLFDRSQYQASWTDYMHFGECLMIAVRQDCRILD
                     YKSAIVIEYDDSERGEGDLGLEA"
                     /product="Phage capsid protein"
     CDS             7132..7290
                     /translation="MAMYEVKKSYTDLEKGQYLKSGKRVEMTVKRAEYVNKKLKEHGV
                     ILERVKEE"
                     /product="Bacteriophage"
     CDS             7299..7631
                     /translation="MQLTAEELKLLKKHCKIDHNSEDDLLEIYYSWAFHEIASAVTDK
                     PSKYIDWFKSHPLFARAIYPLASYYFENRIAYLDRDLSLAPHMVLSTVHKLRGSFEQF
                     LESENDEI"
                     /product="Phage DNA packaging"
     CDS             7621..7953
                     /translation="MKFNSNKLNERIDFCEDVSERVNGNPMKPKTKILYSCFACIQES
                     KESDTQTNLNTGSKFIKTIIIRDTRGDYKPTNKHYVLHEGQRFNIKYVKPDYQDKSYL
                     RIYGEVVI"
                     /product="Bacteriophage"
     CDS             7953..8330
                     /translation="MGARIESNNIEQGLKNAVLKMNLNSNVIVKAGAMSLVPLLKSNT
                     PFANTKKHARDHIAVSNVKTDRHTSEKIVTIGYAKGVSHRIHATEFGTMYQKPQLFIT
                     KTEKQGKNKVLKTMLDTAKRLQK"
                     /product="hypothetical protein"
     CDS             8327..8707
                     /translation="MINVTKLIRNAIIANNITDEVNVFNYTIDDHFHEKTDKPIIRIY
                     PLPFNPDTYADDNEISREYHYQIDVWWSQDEPNEQAEKIVELLKVINFQCYYREPLYE
                     SDVMSFRHIIRAKGSILSMKLEEN"
                     /product="Bacteriophage"
     CDS             8708..9661
                     /translation="MIEKLKQAPRFLKLNLQHFADTGVSGIAIGVSNFYYAPILKDTE
                     NEWETGAGTRIRFLKEIEVDRPQDTEEDYGDDMVAATAVSNGKLSVKTTFVTVPADDK
                     AFLNGAKKGVGGYKYGAKDIPPDVAIVFERRNHDESSEWVGLFKGKFTRSSIKGQTKQ
                     DKVEFQNDDVEGNFIDRLFDESSHVTGYDKKGSTTGRDYVFMETFGKTYDEFMSSRGE
                     QNMEPVEKEMKKTEKVEVTSVNVTDEQVTVKVDATKQLSATTEPSGQKVTYAVTEGQT
                     YASVTSTGLVKGLAEGNATVTATAGKQTDTVQITVQSNLEM"
                     /product="Phage major tail protein"
     CDS             9726..10172
                     /translation="MERTSIELITGFTKTGKPQYQKYLAKPIITLFETIQGSKLGLKL
                     NKAFKGADFKDLTEEEFNNLSVTEQEEYKNKQEEYENNMAVQMEVLEEVLDFIVEAFD
                     NQFTSIELQKGLPNGQEGIEKIGQLIGRITGGEPSDTKKFVTENQK"
                     /product="Bacteriophage"
     CDS             10232..10354
                     /translation="MIEKGMDAEKVANMPIHFFLDIVESKIETKRTAKSFKDIF"
                     /product="[Bacteriophage phi Sa 3mw]"
     CDS             complement(11897..12163)
                     /translation="MPIPTNAPTINVIGNVKLDIDTPKIGNSLTSDAILVLKNANKPP
                     ALLTFINKGPKTVIAFPITLINKPNIKTKGPKTAANNPNPTTAN"
                     /product="hypothetical protein"
BASE COUNT     4692 a   1771 c   2526 g   3558 t     3 others
ORIGIN      
        1 gaataaataa cgatattaaa aagtaattta tattatcgga ggtattgcat gtataacagg
       61 aaagaaatac gtgaaatgat agataactac aagtggatga agaacataat agacagtaaa
      121 gtctacgata acgaaagtac atcaattgca caatatggtt atcaatctgc gatgccaaaa
      181 gctaaaggca cgactagcaa taaagtgtta gtgaaagtta taaacaaaaa caaagcgctt
      241 agaaagtacg attacttgat taagaagata gcgttcattg atgaatatga agaatacatc
      301 acgaatgaaa aagattatca tattttacaa atgttaaaac aacgagaaag ccataatagg
      361 atcatgagca ttcttgatat aggcagagac aatttttatt ctagagtaaa agatatagta
      421 aatatacttt ataacttgca acaagaaacc gacagttcgg acacatcgtn nnacatcgta
      481 cagttcggac taattttgat gctacatatt gttttttatt ataattgctg tgtagcaaaa
      541 catttatatt tcttttgaac tctcacatta agtgagggtt tttattttta taaacaagag
      601 gtggagaatg gagatatcaa agtaccaaga gatagctaca cgtacacaca atgatgaatt
      661 gaatttaaat gaatatatta cttgttacgg cttaggttta actcaatcta caggcaatgt
      721 tacagatcta attaaacagc atatgttttg taatgtaccg atagataaag gaattatgat
      781 aaatgaactt agcgaagcat tgtggaatat agctaatctt actaacgtgt taggtattaa
      841 cttggatgag atagctggtc atagtgttaa cactatcttg atgaataaac ctaatcagac
      901 tatcaattta gacaatggta taaaacaagg agacaaagta ttgtttcaag gtagtaagta
      961 tcttgttgat ggatcgatag gaaacttatt gttaattagc aatgataaag atgatagaca
     1021 agtaactgtg caagatgtta agaaagtcga caaggagtga tgtgcattgt ctattatgaa
     1081 gcgatgtggt catccaacat gtaatgtatt gattaatcat aatgaaagtt attgtgataa
     1141 acacaagcaa tatgcaaatg aaaattacaa tgatttgaga cgtcgaaacg atccagagta
     1201 tttaagattt tataaatcga aaacgtggca aaacatgcgt cgaattgtat tgttagaaca
     1261 tgattttatt tgtgtttctt gtggcaatca agcgactatg gttgaccata ttgtaccaac
     1321 aaaaattgat tgggcaagaa gattagacaa aagtaattta cagcctttgt gtgatgcttg
     1381 ccataaccaa aagacaaaag aagatttgaa gaaatattaa aaaagataaa aataggaagt
     1441 caccccaaag atgaaacggg cgtcaatgaa aggttctgga gaacggagca gagttttctt
     1501 ctcaaaaaat tccctttatt taagtttttt tagtaggagg tgctaattta tggcgggtag
     1561 acctaagaag cttttgtcaa attcgaacaa gaattataca aaagaagaaa ttattgaaaa
     1621 agagcgtcaa gaagctcaat taaataaatt ttctaaaatc gatactgaac caccgcactt
     1681 tttagatgaa atagcgaaac aagaatactt aagaatatta ccgcacatgc aagaattgcc
     1741 aatttccaac ttagataaag cacaattagc acaatattgt agtttttata gtgactttgt
     1801 taaagcaagt ttgattttag agcgcgaaga cttgatttta gaagacgaca aaggaaatca
     1861 aaaggttaat ccggcgttca acataaagga aaaagcgggt attcgattgc aacaaacagc
     1921 taatacttta ggattaacta ttgatagccg attgcgtatt atggttcctg atgaaaaaga
     1981 agatgatgat ccatatatgg aatttgtgag tgattagtaa tgactgatta tgttactaaa
     2041 tacgcaaaaa aggtagtttc aggagaaatt ttggcaagtt tgaagaatat tcaagtatgt
     2101 aaacgtcacc tatcttttat ggagaacccg ccgaatggtt gccattggga taatcatttg
     2161 tctaacaaag caattaaatt tgtggaaatg cttccagacc ctaaaacaaa ccagcccatg
     2221 cctcttatgg agtttcagaa attcattgtt gggagcttat acggctggcg tagaggtcaa
     2281 tacagaatgt ttactaaagc ttatataagt atggctagaa aacaaggtaa gtctctaatc
     2341 gtatcgggaa tgtccgttaa cgaactgttg tttggacaat accctaaatt taatagacaa
     2401 atttatgtag cttcatctac ttataagcaa gcgcaaacaa tattcaagat ggcaagccaa
     2461 caagtaaacc taatgcgaag taaaagcaag tttatccgtg aaaaaacaga cgtaagaaag
     2521 acagacattg aagatgtatt aagtagttca gtgtttgcac ctctttccaa taacccagat
     2581 gcggttgatg gtaaagatcc tacagttgct attttggacg aattggcaag tatgcctgat
     2641 gatgagatgt actcaaggtt taaaacaggt atgacattac aaaaaaatcc tttaacccta
     2701 cttgtttcaa cggccggaga caatttaaat agtcaaatgt accaagagta taagtatatt
     2761 aaacgtattt taaatgaaga agtaagagct gataattact ttgtatattg tgctgaaatg
     2821 gattcacaag aagaagttca agatgaaaca aagtggatta aagcaatgcc gcttttagaa
     2881 tcaaaagaac atagaaaaac tatacttcaa aatgtaaaag ctgatataca agacgaatta
     2941 gaaaaaggga catcatatca taagattttg attaaaaact tcaatttatg gcaagcgcaa
     3001 agagaagata gcttgctaga tatttcagat tgggaacaag taataacgcc tatgcctaat
     3061 atcaatggta aagatgtgta tataggtgtc gacttatcga gattggatga cttaacatct
     3121 gtagggttta ttttccctaa cgacgataaa aaagtgtttt tacatagtca ttctttcatt
     3181 ggattaagaa caaacttaga acaaaaatct aagagagaca aaataaatta tgaattagcg
     3241 attgaacgtg gcgaagctga gactacacaa tcagatagcg gcatgattga ttataaacaa
     3301 gttatcgatt ttatagtgaa atttataacg acgcatgacc tgaatgtaca ggctgtttgc
     3361 tatgaccctt ggaatgcgca aagttttata acaacaatcg aatcaatggc tttagattgg
     3421 ccactcattg aagtgggaca aagttttaag gcgttatcac aatctattaa agaatttaga
     3481 atgtgggttg cagatgaaag aatacagcat aacgataata tgttacttac aacatcagtt
     3541 aataatgccg ttttgattcg tgacggagaa gacaatgtga aaataaataa aaaaatgaat
     3601 cgtcaaaaaa tagatccgat tatttcgatt atcacagctt tcactgaagc tagaatgcac
     3661 gaattccaag aaaattggac ggagaaatat gaaagcgaag aattcggatt ttaaaggtgg
     3721 tgacaaaatg gacttgaata aaataaatgt cttttttaat ttcttggttg ctaatttggt
     3781 tagcatcctt tttttattag gtttgtttgt ggttaatgtt tctgtgtata aagcattcgg
     3841 tcaaaatata ggacttttat gcattggtat aacactgatt gttatttcgt tgattttaaa
     3901 tcacgaaagc aatcaagaaa ggagttagta gttgtgggga ttttttataa aaatgaaaaa
     3961 cgagacttgc aatacaacga agatgatttg caaatgatgg ttcaaacttt gccaggtttt
     4021 caaggaacaa aattacgaca atataaagat atagaagcaa ttaggcatag cgacatcttt
     4081 acggcagtta tgatgattgc ttctgatttg gcgcgcatgc caattagggt gacagtgaac
     4141 ggccaaatta attatagtga caggattgtt aatttgttaa atacacgtcc taacccaatg
     4201 tataacggct atatattcaa attagtagtg tttgttagtg ccttactaac atcgcacggc
     4261 tatattgaaa ttacacgtga taaaacagga gaacctatga atttaacgtt cagaaagaca
     4321 tccgaaatag aattgaaatc agacgcaaga ggtcgactgt attattttca tcaaaggata
     4381 gacagtaacg gaaataatat agaacgtaat gttaagtttg aggatatgct agacatcaaa
     4441 ttttattcgt tggatggtat aaatggtttg tcactgttag acacattaag tcgcacgata
     4501 gaatcagata acaatggaaa agatttcctt aataatttct tgcgaaatgg cacacatgct
     4561 ggtggtattt tgaaaatgaa aggtgtatta gataataaaa aagcaagaga ccgtgccaga
     4621 gaagaatttc acaaaagttt tagtggaact aaacaagctg ggaaagttgt cgtactcgat
     4681 gaatcaatga cgtttgatca attagaagtt gatacagaag ttttaaagct tatcagagaa
     4741 aacaaatcat caacaagaga aatagcaggt gtatttggta ttccattgca taagttcggc
     4801 atagaaacag cgaacatgag tatcacggat gctaatttag attacttatc aactttaaaa
     4861 ccttatatta catgcgtttg tgcagaattg aattttaagt ttaatgatga atatgtgaat
     4921 cgtgaattta aatttgatac cactgaaata cgagttgttg atgaaaaaac acaagctgaa
     4981 attgacaaaa ttaacattga ttctggaaag atgaatatcg atgaaattag acaacgtgat
     5041 ggattagcgc caataccagg cggtaatggt agcattcaca gagtcgattt aaaccatgta
     5101 aatattgaac ttgtagatga gtatcagatg aataaatcga gagctactga taaaaaattg
     5161 aaaggtggtg aggaaaatga gtaaggaaac gagagttggc aacattattg aggtacgctc
     5221 aaatgataac aacgaaatgg tcatagaggg gtatgcgtta aagtttgaca cttggtctga
     5281 aaatcttggt ggattcaaag aaacgatttc acgtcgcgct ttagaaaaca ctgatttatc
     5341 tgatgtgcgt tgtttagtag atcatatccc atcgcaaata attggtagga caaaatcggg
     5401 tactttggag ctcgaaactg atgatgttgg acttaaatat cgttgtaagt taccaaacac
     5461 aacatttgca cgtgatttat atgagaacat gcgtgtaggc aacatcaatc aatgttcgtt
     5521 tggttttatg cttgacgata aaggcgatga agtgcgtttt gatgaacaag aaaacattta
     5581 caaacgtact ttaacagcaa ttcgtgaact tacagatgtt tctgtagtga cttatccggc
     5641 ttacaaagac actgatgtta aaccagcatt acgtagtatt gaaaccgtta aaaaagaaca
     5701 acgtaaaaaa gaattagaaa taagactaaa gaaacactct atattaaata atatttggtg
     5761 aagttgaaca ccattatcaa atacagccat tggacatgct gaatatagcg atgtctattt
     5821 ttttatgcca attttaggag gaaattaaat gaaaacaaaa gaagagttac aatctgagat
     5881 ttcagacatt aaaagacaaa ttgatttaaa ggtgaagtat gcaacgagag cacttaataa
     5941 cgatgagtta gaaaaagcag aaaaattaga acaagaaatt actgatttac gttctcaaat
     6001 ccaagaaaaa caagaagaat tagataagct aaaagaaaaa gatggaactt cagaaaacaa
     6061 tcaacaatca gtggaagtaa acgaagcacg tacttatcga aatcaagcaa acattaatga
     6121 tttaggtatt tcgattcaaa acacaaaggt aacatcacaa gaagttagag attttactga
     6181 atatcttgaa acacgcaatg atattcaagg tggttcgtta aaaacagact caggatttgt
     6241 agttattcca gaggaaattg ttacagatat tttaaaatta aaagaggttg agtttaatct
     6301 tgataagtat gtgacggtca aacgtgttac aaatggttct ggtaaatatc cggtagtacg
     6361 acaatcagaa gttgcagccc ttgaaaaagt tgaagaatta gaagaaaacc ctgaattagc
     6421 agttaaacca ttcttccaat tagcatatga cattaataca caccgtggtt acttccgaat
     6481 ttcacgtgaa gcaatcgaag atgcaaaagt gaatgttttg caagaattga aactatggat
     6541 ggcgcgaact attgcagcaa cacgaaacaa agcaattatt gatgttatca ctaaaggatc
     6601 aacgggttct acaagttcag gttttgaaaa agaaggcaag aaattagaag ttaaaaaagc
     6661 aaaatcttta gatgatatta aagatgctat taacctgaat gttaagccaa attacgaaca
     6721 taatgttgcg attgtttcgc aaactatgtt tgcaaaatta gacaaaatga aagataagct
     6781 aggaaactat ttaatccagc cagatgttaa agaaaaaacg caacagcgtt tattaggagc
     6841 taaaatcgaa attttacctg atgaagtact agggcaaaaa ggtaataaca ctttgattat
     6901 cggtaactta aaagatgcga ttgttttatt tgaccgctct caataccaag catcatggac
     6961 tgactacatg catttcggag aatgtttaat gattgctgta cgtcaagact gtagaattct
     7021 agattataaa tcagcaattg tgattgaata tgatgatagt gaacgcggtg aaggcgatct
     7081 tggcttagaa gcataataag cgctcgatac tttataaaga ggtgataaac tatggcaatg
     7141 tatgaagtga agaaatctta tactgacttg gaaaaaggcc agtatttaaa gtcaggtaaa
     7201 cgtgttgaaa tgacagtaaa acgtgctgaa tatgttaaca aaaagctgaa agagcatgga
     7261 gtaatacttg aaagagtaaa agaagaatag gtgattgaat gcaattaaca gctgaggaac
     7321 ttaagttatt aaaaaagcat tgcaaaatag atcacaattc agaggacgac ttattagaaa
     7381 tatattactc ttgggcattc catgaaatag ctagcgctgt tacggataaa ccaagtaaat
     7441 atattgattg gtttaaaagt catcctctat ttgctcgtgc tatataccct ttagcaagtt
     7501 actattttga aaaccgtatt gcttatttgg atagggattt atcgcttgcg ccacatatgg
     7561 ttttaagtac ggtgcataaa ttgagaggtt catttgagca atttttggag agtgaaaatg
     7621 atgaaattta attccaataa attaaatgaa cgtatagatt tttgtgaaga tgtaagcgag
     7681 agagtgaacg gaaatccgat gaaaccgaag acgaaaatat tatactcttg tttcgcttgc
     7741 attcaagaat ctaaagaatc cgacactcaa acgaatctca atacaggtag caaattcatt
     7801 aaaactatta ttatcagaga tacacgaggt gattataaac caacaaataa gcattacgtc
     7861 ttgcatgaag ggcaaagatt taacatcaaa tatgtaaagc cagattatca agataaatct
     7921 tatttgcgta tctatggcga ggtggtcatt taatgggggc aagaattgaa agtaataaca
     7981 tcgaacaagg tttgaaaaat gcagttttaa aaatgaattt aaatagtaat gtaattgtca
     8041 aagctggggc tatgtcatta gtcccgcttt taaaaagtaa tacacctttt gcgaatacta
     8101 aaaagcatgc tcgcgatcac atagctgttt ctaatgtgaa aacagacaga cacacaagtg
     8161 agaaaattgt tacaattggt tacgctaaag gcgtctcaca tcgtattcat gcaacagaat
     8221 ttggaacaat gtaccaaaaa ccacaattgt ttataacaaa aacagaaaag caagggaaaa
     8281 acaaagtttt aaaaacaatg cttgatactg ctaagaggtt gcaaaaatga ttaatgttac
     8341 caaattaatt agaaacgcta ttattgcaaa taacattaca gatgaagtga atgtgtttaa
     8401 ctacactata gatgaccatt ttcacgaaaa aactgacaag cctattattc gtatatatcc
     8461 cttaccgttc aatcctgaca catacgctga tgataacgag atttcaagag aataccatta
     8521 ccaaattgat gtttggtggt ctcaagatga accgaacgag caagcagaaa aaattgttga
     8581 gttactcaaa gtgataaatt ttcaatgtta ttacagagaa ccgttatacg agagtgacgt
     8641 catgtcattc agacatatta taagagcaaa aggctcgatt ttatcaatga aattggagga
     8701 aaattaaatg attgaaaaat tgaaacaagc accaagattt ttaaaattaa acttacaaca
     8761 ttttgcagat acaggagttt cgggtatcgc aattggggta tcaaactttt attatgcacc
     8821 tattttaaaa gatacagaaa atgaatggga aactggagct ggcacacgta ttcgtttctt
     8881 aaaagaaatt gaagtagacc gtccacaaga taccgaggaa gattatgggg atgatatggt
     8941 cgcagcaact gctgtatcta atggcaaact aagtgttaag acaacatttg ttactgttcc
     9001 tgctgacgat aaggcgttct tgaatggcgc taaaaaaggt gtaggtggtt ataaatatgg
     9061 agctaaggat atcccgccag atgtagcgat tgtatttgaa agacgtaatc atgatgagtc
     9121 ttcagaatgg gttggcttgt tcaaaggtaa attcactcgt tcaagcatca aagggcaaac
     9181 aaaacaagat aaagttgaat tccagaatga cgacgtagaa ggcaatttta ttgatcgttt
     9241 gtttgatgag agctcgcatg ttactggcta tgataaaaaa ggaagcacta cagggcgcga
     9301 ttatgtattc atggaaacat ttggtaaaac ttatgatgaa ttcatgtcta gtcgaggaga
     9361 acaaaatatg gaacctgtag aaaaagaaat gaaaaaaaca gaaaaagttg aagtcacttc
     9421 tgtaaacgtc actgatgaac aagttacagt taaagttgat gctactaaac aactatcagc
     9481 cacaaccgaa ccatctggac agaaagtaac ttatgcagtg actgaggggc aaacgtatgc
     9541 tagcgtaaca tcaactggcc tcgttaaagg tttggcggaa ggtaatgcga ccgttacagc
     9601 gactgcagga aagcaaactg atactgtgca aattacagta caatctaatt tagaaatgta
     9661 agttttgagg gcttaacgcc ctctttttat tttggccaaa ttaaaaagaa agtaggaatt
     9721 taataatgga acgtacatca attgaattaa ttacaggatt tacaaaaaca ggaaagccgc
     9781 aatatcaaaa gtatttagcg aagccgatta ttactttgtt tgaaacaatt caaggttcaa
     9841 aattaggttt gaaacttaac aaagccttta agggggctga ttttaaagat ctaacagaag
     9901 aagaatttaa taacttaagt gtgacagaac aggaagaata caaaaacaag caagaagaat
     9961 acgaaaacaa catggctgta caaatggaag tattagaaga agttttggat ttcatcgttg
    10021 aagcttttga taatcaattt accagtatag aacttcaaaa aggattacca aatggtcaag
    10081 aaggtattga aaagattgga cagttaattg gacgaattac aggtggggaa cctagcgata
    10141 caaaaaagtt cgtgacagag aatcagaaat aagaaaagaa gatttaacac ctgaagctgt
    10201 ctacaacaat tacaggaaaa tagctaaaga tttgatagaa aaaggcatgg atgcagaaaa
    10261 agtggctaac atgccgatac acttcttttt agacattgtc gaatcgaaga ttgaaacaaa
    10321 gcgaactgcg aaaagtttta aagatatttt ttaatcagcc tttaaaggtt gattttttat
    10381 ttacatcttg gaagaaagga ggtttttaaa tgcctaatcc tataggtaat atggtcataa
    10441 aggttgattt agatggttct ggattcaata gaggtgtgac aggtttaaat aggcaaatga
    10501 aaatggtttc gcgtgagctt tcggctaatt tatcacaatt ttctagatat gataattcat
    10561 tagaaaagtc gaagataaaa gtcgaaggtt tgagtaaaaa acaaaaagtt caagcccaga
    10621 ttactaaaga gctgaaagat agttatgaca aacttagtaa agaaactggt gaaaacagtg
    10681 caaagacaca agctgcggct gctaaataca atgaagctta cgctaaatta aaccaatatg
    10741 agcgagagtt aaatcaagcc acacaagaat taaaagacat gcaaagagag cagaaagcat
    10801 taaatactgc aatgggaaaa cttggtacca actttaataa ttttggtcct aaacttcaag
    10861 aaattggtaa cagtatgaaa aatgtaggcc gtaacatgac tatgtatgta actgcgccgg
    10921 tggttgctgg gtttgctgta gcagctaaaa aaggtattga attcgatgac agtatgagaa
    10981 aagttaaagc aacttcaggt gctactgggg aagagtttga agctttgaag aaaaaggctc
    11041 gcgaaatggg tgcaacaaca aaatttagtg catcagattc ggctgaagca ttaaattaca
    11101 tggcacttgc tggttgggat tctaagcaaa tgatggaagg tttaagcgga gttatggatt
    11161 tagcggcagc atctggcgaa gaactggaag cagtaagtga cattgttaca gatggactaa
    11221 cggcattcgg tttaaaagca aaggatagtg gtcattttgc ggacatttta gcacaaacta
    11281 gctcgaaggc aaatacggat gttagagggc tcggagaagc ttttaaatat gtcgctcctg
    11341 tagcaggtgc gttaggttac acgattgaag atacatctat tgcgataggt ttaatgagta
    11401 atgctggtat caaaggtgaa aaagcaggta cagcgttacg aacaatgttc accaatcttt
    11461 caagtccaac tagagctatg gggaatgaaa tggaacgctt aggaatatct attacagata
    11521 gtaatgggaa aatgattcct atgcgaaagc ttttagacca actgagggaa aaatttaaac
    11581 atctttcaaa agaccaacaa gctagttctg cagctacaat atttggtaaa gaagcgatgt
    11641 caggagcatt agcgattata aatgcttctg atgaagacta tcaaaagtta accaaatcta
    11701 tagattcatc taccggcgca tctaaaagaa tggccgatac aatggaatct ggtttaggtg
    11761 ggaaattaag aactttaagg tcgcaattag aagaactagc cttaacgatt tatgacagaa
    11821 tagaaccagc actaaagatt atagtaagtg cttttagcaa agtagtgaca tgggttacta
    11881 aattaccaac gtcaattcaa ttagcggttg ttgggtttgg attatttgca gcagttttag
    11941 gtcctttagt ttttatgttc ggtttattta tcagcgtgat ggggaatgca atgacagttt
    12001 taggaccctt gttaataaac gttaataaag ctggtggttt attcgcgttt ttaagaacta
    12061 aaatcgcatc acttgttaaa ctatttccga ttttaggtgt gtcgatatca agtttaacgt
    12121 tacctataac attaattgta ggtgcattag ttggtattgg catagctttc tatcaagctt
    12181 ataaacgttc agaaactttt agaaatattg taaatcaggc aatctctggt gtagcaaacg
    12241 catttaaagc agctaaacta gcgttacaag gtttctttga tttattcaaa ggtgatagta
    12301 aaggcgcggt taccctagag aagatatttc cacccgaaac tgtagcagga atacaaaatg
    12361 tagttaatac gattagaaca actttcttta aagtagttga tgcaatcgtt ggtttcgcca
    12421 aagagatagg cgctcaatta gcctctttct ggaaagagaa cggctcagaa ataacacaag
    12481 ctttgcaaaa tatagctggt ttcattaaag caacctttga atttattttt aactttatta
    12541 ttaaaccaat
//
LOCUS       Saureus-ST20090964contig_15          724 bp    DNA     linear   UNK 
DEFINITION  Contig Saureus-ST20090964contig_15 from Staphylococcus aureus
            ST20090964
ACCESSION   unknown
FEATURES             Location/Qualifiers
     source          1..724
                     /mol_type="genomic DNA"
                     /db_xref="taxon: 1280"
                     /genome_md5=""
                     /project="stegger_1280"
                     /genome_id="1280.796"
                     /organism="Staphylococcus aureus ST20090964"
     CDS             complement(48..164)
                     /translation="MILNRGAILEQGNKTAKVIKSELITNYIMLATLQIKNN"
                     /product="FIG01109023: hypothetical protein"
     CDS             complement(221..706)
                     /translation="MKISREEFESLNIVKPAKNNTFWPVAGFAVLLTTLTRKYIYLLN
                     IHLEKELVILTCCMILLGVFALFIYINTKLKLHIFDKNKSNNEKIILIPTFKNICLSL
                     FAYILFGGLSTMALSMLVTSSPQNIIEFLALIGMTACFFLLNMSSVLDKNIHVILKTN
                     K"
                     /product="repetative hypothetical protein ,
                     fig|282458.1.peg.574 homolog"
BASE COUNT      255 a    102 c     87 g    280 t
ORIGIN      
        1 tgatgatttt agattcgcat agcattgatt atcaattcca ccttattcta attattcttt
       61 atttgaagag tggctaacat aatataatta gttattaatt cgctttttat aactttagct
      121 gttttatttc cctgttctaa gatagctcct cgatttaaaa tcattgcttt ttatgaacca
      181 acatttaagt atccgatact acctaagtta atcaatttta ctacttattt gtttttaaaa
      241 taacatgaat atttttatct aaaaccgatg acatattcag tagaaagaag catgcagtca
      301 tgccaattaa agcaagaaat tctattatat tttgagggga tgaagttact aacatactca
      361 gagccattgt tgacaatcca ccaaataata tataagcaaa taaggataaa caaatatttt
      421 taaatgtagg tattaatatg atcttttcgt tattactttt atttttatca aaaatatgta
      481 acttcaattt tgtatttata tatataaaca atgcgaaaac acctagaagt atcatgcagc
      541 atgttaatat aactaattct ttttctaaat ggatattaag caaataaata tattttcttg
      601 ttaaggttgt taataacact gcaaatcctg caacaggcca gaaagtatta tttttagcgg
      661 gtttgacaat atttaaactt tcaaattctt ctctactaat tttcacgtac tttttgggaa
      721 taaa
//
LOCUS       Saureus-ST20090964contig_22         4657 bp    DNA     linear   UNK 
DEFINITION  Contig Saureus-ST20090964contig_22 from Staphylococcus aureus
            ST20090964
ACCESSION   unknown
FEATURES             Location/Qualifiers
     source          1..4657
                     /mol_type="genomic DNA"
                     /db_xref="taxon: 1280"
                     /genome_md5=""
                     /project="stegger_1280"
                     /genome_id="1280.796"
                     /organism="Staphylococcus aureus ST20090964"
     CDS             63..623
                     /translation="MKIYNQRTELINGIGRFTLTSQELFYLFNLILKYISTVPLALIF
                     LFTTNPSHFAASLNQLGVNYKISYAVSLALRYIPDIQETYFNISQAQQARGYDNSKKA
                     KFNSRVKGIKRIVLPLIFSSIERIDTISTAMELRQFGQYKRRTWYVKKQLKKDDYVVL
                     CLTLILLMLVVTLFFLNNSRYFNPWH"
                     /product="Transmembrane component MtsC of energizing
                     module of methionine-regulated ECF transporter"
     CDS             670..1200
                     /translation="MINTERLNLMIPSSSHLIELYNICSHPQANIYTPKGLHNSKLDT
                     QRWIEKWRNHWQQYQFGYFVLVKKIDCSVIGICGYEYRQLKQETVLNLFYKLHPSFEG
                     QGYACEAITAITNFVNYIDQETVKVIRINKCNQRSINLVNEINLTIIIIFIVATIDFV
                     TSDSYYFNIILKIQNI"
                     /product="FIG01108433: hypothetical protein"
     CDS             1254..2102
                     /translation="MGNYLVLQSDFGLSDGAVSAMYGVAYTVSDDIRVENLTHDIPPY
                     DIWVASYRLYQTVKYWPKGTVFVSVVDPGVGSDRRSIACLTYSGHYIITPDNGSLSHI
                     KHYEGIKKVIEIDEVKSRLPHSEESHTFHGRDVYAYNGARLAANKIAFERLGQIINVD
                     SIEALEISEATKNEDSVTGSIDILDIRFGSLWTNIPLAFLKSLEIVHGNNLVVTIYHQ
                     DKKVYQNIIKFARSFADVNVGEPLVYVNSLVNIGVAVNQDSFSDLYHIGTGNDWTIHL
                     SKAPSI"
                     /product="FIG01107939: hypothetical protein"
     CDS             2131..2685
                     /translation="MKKQDISVKNVVAIGIGAAVFVILGRFVVIPTGFPNTNIETSYA
                     FLALISAIFGPFAGLMTGLIGHAIKDFTTYGSAWWSWVICSGIIGCLYGWIGLKLNLS
                     SGRFSRKSMIYFNIGQIIANIICWALIAPTLDILIYNEPANKVYTQGVISAVLNIISV
                     GIIGTILLKAYASSQIKKGSLRKE"
                     /product="Substrate-specific component MtsA of
                     methionine-regulated ECF transporter"
     CDS             2738..4450
                     /translation="MTEPIISFKDFSFQYHSQATPTLQNITVDIYPGEKVLVVGASGS
                     GKSTFANCINGLIPFKTKGNVTGELHINNQDATVSCLHERSNVVGTVLQDTDGQFIGL
                     TAAEDMAFLLENNCVEQDDMKKNVSYWAEKVDMIEHLNHRPQDLSGGQKQRVSLGGIL
                     IHRTPILILDEPLANLDPATGHETLRLLNNIHEETKSTMIIVEHRLEESLDDTFDRVL
                     LFKDGKIIANTTPSDLLKSSKLKEAGIREPLYCTALKYAEVDVESIDNLANLREVCMS
                     EHVKFKVKKWIDKTSSNDDNKYKSEPLLELNEVCVQYSDYSNSVLNNVQLNVYRREML
                     SIVGHNGAGKSTLAKAICGFLDITGNIQFCNKGFNQLSISERSEFIGYVMQNPNHMIS
                     EKMIYDEVALGLRARGMKESDIKIRVENVLKICGLYAFRNWPIAALSYGQKKRVTIAS
                     VLVLNPEIIILDEPTAGQDFYHYNEIMSFLIELNRQGKTIIMITHDMHLLSEYSSRTV
                     VLSKGQVVADTTPVLVLNDKKICEIASLRQTSLFEMAEYIGISEPQKLIQLFINHDRK
                     VRRQ"
                     /product="Duplicated ATPase component MtsB of energizing
                     module of methionine-regulated ECF transporter"
BASE COUNT     1629 a    604 c    871 g   1553 t
ORIGIN      
        1 ttattctgtt tttcacaata ttaaatatta ttgccgtata tatatttgat cctgaatatg
       61 gtgtgaagat ttataatcag cgtacagagt taatcaatgg tattggtcga tttacgctaa
      121 catcacagga attattctat ctgtttaatc taatattaaa atatattagt acagttcctt
      181 tagcgttaat atttttattc acaacgaatc cgagtcattt tgctgcaagt ttaaatcagc
      241 taggtgtgaa ttataaaatc agttatgcag tatcactagc attaaggtat attccagata
      301 ttcaagaaac atattttaat atttcacaag cgcaacaagc aagaggatat gataattcga
      361 aaaaggcgaa atttaatagc cgtgttaaag gtatcaaacg cattgtgtta cctttaatat
      421 tttctagtat cgaaagaatt gacactatta gtactgctat ggagttaaga caattcggac
      481 agtataaaag gagaacctgg tacgtcaaaa aacaattaaa aaaagatgat tatgttgttt
      541 tgtgtttgac gttaatactt ctgatgttag tagttacatt attcttttta aataatagtc
      601 gatatttcaa cccgtggcat tagtattcat ataaatagtc tttaaataga aataggaggg
      661 agacatttaa tgataaatac tgaaagatta aatttaatga ttccaagttc ctcgcattta
      721 attgaacttt ataatatttg tagtcatcca caagcaaata tatacactcc caaaggttta
      781 cataattcca aattagacac acaacggtgg attgaaaaat ggcgaaacca ttggcaacaa
      841 tatcaatttg gttactttgt attggtgaaa aaaatagatt gtagtgttat tggtatttgt
      901 ggatatgaat atcgacaatt aaagcaagaa acagtactaa atttatttta taaattacat
      961 ccaagttttg aaggacaagg gtacgcatgt gaggctatta cagcaatcac aaattttgtg
     1021 aattatatcg atcaagaaac agtaaaagtt atcaggataa ataagtgtaa ccaacgttca
     1081 ataaatttag ttaatgagat aaatctgact attattatca tttttatagt cgctactatt
     1141 gactttgtaa caagtgactc gtactatttt aatataattc tgaaaattca aaatatataa
     1201 ccttgaatat gtagataata tttttttgaa gttttaaaaa aaggaggcat tttatgggaa
     1261 attatttggt attgcaatca gattttggac ttagtgatgg cgctgtaagt gcaatgtatg
     1321 gagttgcata tactgtaagt gatgatatac gtgtcgaaaa cttaacgcat gatataccac
     1381 cgtatgacat ttgggtagcg tcatatcgtt tatatcaaac tgtaaaatac tggcctaaag
     1441 gcacagtttt tgtatcagtg gtagacccgg gtgtaggtag tgataggcgg agcattgctt
     1501 gcttaacata ttcaggtcat tacattatta cacctgataa tggctcttta agtcatatca
     1561 aacattatga aggtattaaa aaagttatcg aaattgatga agtgaaaagc cgattgcctc
     1621 attcggaaga aagtcatact tttcatggta gagatgttta tgcatacaat ggagcgagat
     1681 tagctgcaaa taagatagcg tttgaacgcc tcggtcagat aattaatgtt gatagtattg
     1741 aggcattaga aataagtgaa gcgacaaaaa atgaggattc tgttacagga agcattgata
     1801 ttttagatat cagatttggg tcattatgga caaatattcc attggcattt ttaaaatcct
     1861 tggaaattgt tcatggcaat aatttggtgg taacaattta tcatcaagat aagaaagtct
     1921 atcaaaatat tattaaattt gcgcgatcat ttgcagatgt taatgtgggt gaacctcttg
     1981 tgtatgttaa ctcgctagta aatattggtg tagcggtcaa tcaagactca ttttcagatt
     2041 tatatcatat tggtactgga aatgattgga cgattcattt atctaaagca ccatcgattt
     2101 aatgaatttt ttatgtaagg agtaatgaag atgaaaaaac aagatatttc agttaaaaat
     2161 gttgttgcaa ttggtatagg agcagcggtc tttgtaattt tagggcgttt tgttgtaata
     2221 ccaacagggt ttcctaatac gaatatagaa acatcttatg catttttagc attaatatct
     2281 gcaatatttg gaccttttgc tggtttaatg actggattaa ttggtcacgc tattaaagat
     2341 ttcacgacat acggtagtgc ctggtggagt tgggttattt gctcgggaat tataggctgt
     2401 ttatatggat ggattggcct aaaattaaat ctttcttcag gccgattttc taggaagtcg
     2461 atgatttatt ttaatatcgg tcaaattatt gcgaatatta tttgctgggc acttattgca
     2521 ccaacattag atattttgat ttataacgaa ccagctaaca aggtttatac acaaggtgtt
     2581 atctctgcag tattaaatat tatttcagtt ggcattattg ggacaatatt attaaaagca
     2641 tatgcttcat ctcaaataaa aaaaggtagt ttacgtaaag aataattatt ttgttgaatc
     2701 agatatgtaa atgaatgtag aaaggtaatg atatatcatg actgaaccaa ttatctcgtt
     2761 caaagacttt agttttcaat atcatagtca agcaacacct acattacaga atataactgt
     2821 tgatatttat ccgggagaaa aagtattagt agttggtgct tcaggtagtg gtaaatcgac
     2881 ttttgcaaat tgcataaatg gattaattcc atttaaaact aaaggtaacg taactgggga
     2941 actacatata aataatcaag atgcaactgt tagttgttta catgaaagat ctaatgttgt
     3001 tggtacagtt ttacaagata cagatggaca gttcataggc ttaacagcag ctgaagatat
     3061 ggccttttta ttagaaaata attgtgttga acaagatgat atgaagaaaa acgtgagtta
     3121 ttgggctgaa aaagttgata tgatagaaca tttaaatcac cgaccgcaag atttatctgg
     3181 gggtcaaaaa caacgcgttt cattaggtgg tatattaatc catcgtaccc ctattttaat
     3241 attggatgag ccactggcca atttagatcc tgcgacagga catgaaacgc tgagattgtt
     3301 aaataatatt catgaagaaa caaagtcaac gatgattatt gtcgaacatc gattagaaga
     3361 atcattagat gatacgtttg atagagttct tctttttaaa gatggaaaaa tcatcgctaa
     3421 tacaacgcct agtgatttgc taaaatcatc taagcttaaa gaagcaggaa tacgtgaacc
     3481 attatactgt acagcgctta aatatgcaga agtagatgtt gaatccattg ataacttagc
     3541 gaatttacgt gaagtttgta tgagtgaaca tgttaaattt aaagtgaaaa aatggataga
     3601 taaaacatct tcaaatgatg ataataagta caaatctgaa ccgctattag aattaaatga
     3661 ggtgtgtgtt caatatagtg actatagtaa tagtgtactt aataatgttc aattaaatgt
     3721 ttatagaaga gaaatgctta gtatagttgg tcacaatggt gccggcaaat caacacttgc
     3781 taaagcaatt tgtggatttt tagatataac aggtaatatc caattttgta ataagggatt
     3841 taatcaattg tcaattagcg aacgatctga attcataggt tatgtgatgc aaaatccaaa
     3901 tcatatgatt tccgaaaaaa tgatttacga tgaagtagca ttagggttaa gagcacgagg
     3961 tatgaaagaa tcagatataa agatacgagt agagaatgtg ctcaaaatat gcggacttta
     4021 tgcatttcgg aattggccaa ttgcagcttt aagctatggt caaaaaaaga gggtcactat
     4081 agcatctgtt ttagtcttaa atccagaaat aatcatattg gatgaaccga ctgctggtca
     4141 agatttctat cattataatg agataatgtc atttttaatt gagctaaaca gacaggggaa
     4201 gacgattatt atgattacgc atgatatgca tttattgtct gagtatagtt caagaacagt
     4261 tgtattatca aaaggtcaag tcgttgctga taccacgcca gtattggttt taaatgataa
     4321 aaaaatctgt gagattgcat cattgagaca aacatcgcta tttgaaatgg ccgaatatat
     4381 agggattagc gagccacaga aattaataca attatttatt aaccatgata ggaaggtgag
     4441 acgccaatga atcaatataa tactataggt tttcacccgg gaaatagtcg tattcatcaa
     4501 ttaaatgcga ctgttaaact tttattctta ttagttgttt ctatttctgc aatggtgact
     4561 tatgacacaa gatatttaat tttaattagt gtttcatcta ttttattgtt caaatatgct
     4621 catattgaat ggaaacaagt tcgttttgtt gttaaat
//
LOCUS       Saureus-ST20090964contig_24         1698 bp    DNA     linear   UNK 
DEFINITION  Contig Saureus-ST20090964contig_24 from Staphylococcus aureus
            ST20090964
ACCESSION   unknown
FEATURES             Location/Qualifiers
     source          1..1698
                     /mol_type="genomic DNA"
                     /db_xref="taxon: 1280"
                     /genome_md5=""
                     /project="stegger_1280"
                     /genome_id="1280.796"
                     /organism="Staphylococcus aureus ST20090964"
     CDS             109..1263
                     /translation="MSKLRYLYGHTAAYTRETGRPFHEGLDFDYIYEPVPSTINGRAQ
                     VMPVHNGGYGKWVKIVKGALEVIYAHLSKYKVKTGQQVRVGQTVGISGNTGFSTGPHL
                     HYEMRWNGRHRDPLPWLRKNNGGGKSTPGGNGAANARRAIKAAQNILGGRYKASWITN
                     EMMRVASRESNYTANAVNNWDSNARAGIPSRGMFQMIDPSFRAYAKSGYNNPLNPTHQ
                     AISAMRYIVGKWVPRTGSWRAAFKRAGDYAYATGGKVYNGLYHLGEEGYPEWIIPTDP
                     SRANEAHKLLALAANDIDNRSKNKRPNNLPNPSISNSDTNYIHTLENKLDAVINCLVS
                     LVESNQVIADKDYEPVINKYVFEDEVNNSIDKRERHESTRVRFRRGGTII"
                     /product="Phage tail length tape-measure protein"
BASE COUNT      587 a    265 c    380 g    466 t
ORIGIN      
        1 tatattgctg gcgatataac aaaagctgca tggtctaaga ttaagaaaag tgcaatcaag
       61 tggcttgagg atgctttcgc agagtcgggt gatggcggtg tattagatat gagtaaatta
      121 cgttacttat acggtcacac tgctgcttat acacgagaaa ccggacgccc attccatgaa
      181 ggtctggatt ttgattacat ttacgaacct gttccatcaa ccattaatgg tagagcacaa
      241 gttatgcctg ttcataatgg tggttatgga aaatgggtga aaattgtaaa gggcgcctta
      301 gaagttattt atgcacattt atctaaatat aaagttaaaa ctggtcaaca agttagggtc
      361 ggacagactg ttggtatatc ggggaatacg gggtttagta caggacctca cttacattat
      421 gagatgcgtt ggaatggaag acatagagac ccgttaccgt ggttaagaaa gaataatggg
      481 ggcggcaaaa gtacacccgg tggtaatggt gcagctaatg ctagacgagc tattaaggct
      541 gctcaaaata ttttaggagg aaggtataag gcgagttgga ttactaacga gatgatgcgt
      601 gttgcgagtc gtgaatccaa ttatacagct aatgcagtca ataattggga tagcaacgca
      661 agagctggta taccttcaag aggtatgttc caaatgatag atccttcatt tagagcgtac
      721 gcaaagtcgg gttacaataa tcctctcaac ccaactcatc aagctatatc ggctatgaga
      781 tatattgtgg gtaaatgggt accaagaaca ggctcatgga gagctgcgtt caaacgcgct
      841 ggtgattacg catatgctac tggtggcaaa gtctataacg gattgtatca cttaggggaa
      901 gaaggatatc cagagtggat aatacctact gatccaagta gagcgaacga agcacacaaa
      961 ttattagctt tagctgctaa cgatattgat aaccgctcta aaaataagcg accaaacaac
     1021 ttaccaaatc caagtataag taatagtgat acaaactata ttcatacatt ggagaataaa
     1081 ctggatgcgg ttattaattg tttggttagt ttggttgagt ctaatcaagt tattgcagat
     1141 aaggattacg aaccagttat taataagtat gtgtttgaag atgaggtaaa taattctatc
     1201 gataaacgag agcgtcacga atctacaaga gttagattta gaagaggagg cacgataatc
     1261 taatgcaaga tacaattcaa atagacaata aaacaattgg atggctggtt gtgcaaagag
     1321 ggttcgagga accctctttt aattttgtta ctgaaaaaga aaacgtaaaa ggtagagcgg
     1381 gatctattgt taagaatcgt tatttaaatg atatcgaatt tgatttacca ttaattattc
     1441 gaaacgaaaa attgtcacca ggtggagaaa aaacacacga tgatatatta gaagcattgg
     1501 tcaagttctt caatattaaa gatttaacac ctaaaaaact taaattcaaa tctcaaaact
     1561 ggtattggtt tgcatatttt gatggtccat taaaattacc gaaaaaccca agaggttcag
     1621 tgaagttcac tataaaagta gtgttaacag atccttataa atactcggta actggaaaca
     1681 aaaacaccgc gatttcag
//
LOCUS       Saureus-ST20090964contig_33          885 bp    DNA     linear   UNK 
DEFINITION  Contig Saureus-ST20090964contig_33 from Staphylococcus aureus
            ST20090964
ACCESSION   unknown
FEATURES             Location/Qualifiers
     source          1..885
                     /mol_type="genomic DNA"
                     /db_xref="taxon: 1280"
                     /genome_md5=""
                     /project="stegger_1280"
                     /genome_id="1280.796"
                     /organism="Staphylococcus aureus ST20090964"
     CDS             246..869
                     /translation="MLICESKNINKNPRYKIIKYKNEFLMVDVTSSWIFFFIPMLNWG
                     VPKKYAKISQSEFEELNTFTPKNSSSAGWIAGGGSVLLAVLTRKYIQLLNIQVNQIAV
                     NILCCLVLLGVFLSALYINSKSKLNVYDRNNCDEKIILIPTFKNLCLMLLSYIIFGGL
                     SILAFYMFITEGIQNIILFITWIMLVIMFLLSNVALVVNKKVYVIKR"
                     /product="repetative hypothetical protein ,
                     fig|282458.1.peg.574 homolog"
BASE COUNT      297 a     91 c    172 g    306 t    19 others
ORIGIN      
        1 ttagtaaccc agttgtttgg gctgctttag gaggtttggc agtaggtatt ggagctaccc
       61 accttgctga ttgggcttac caagcaaata ttttggggtt aaaagataaa actgattggg
      121 ttggacataa gatagatgaa ggtattgata atttcaaaaa gtcaacggta aatacagtag
      181 atagcattgg aaatgtcgtt ggtgaagnnn nnnnnnnnnn nnnnnntatg aaatgggagt
      241 ggtaagtgtt gatttgtgaa tcaaaaaata taaataagaa cccgagatat aaaattataa
      301 aatataagaa cgagttttta atggttgatg taactagttc ttggattttc ttcttcattc
      361 caatgcttaa ttggggtgta cctaagaaat atgcgaagat tagtcaaagt gagtttgaag
      421 aattaaatac atttacaccg aaaaatagta gctcagctgg atggatagca ggtgggggat
      481 cagttttatt ggcagtattg acgagaaaat atatacagtt gttaaatata caagttaatc
      541 aaattgctgt aaatatttta tgttgtctcg tacttttggg ggttttcctt tcagctttat
      601 atattaattc gaaatctaaa ttaaatgttt atgatagaaa taactgtgat gaaaagataa
      661 ttttaatacc aacttttaaa aatttatgct taatgctcct ttcgtatatt atttttggtg
      721 gtttaagcat acttgctttt tatatgttta tcacagaagg tattcaaaac atcattttat
      781 ttattacttg gattatgctt gtaataatgt tcttacttag taatgtagct ttggtagtca
      841 ataaaaaagt atatgttata aaaaggtaga aaaatgacta acaaa
//
LOCUS       Saureus-ST20090964contig_18         1411 bp    DNA     linear   UNK 
DEFINITION  Contig Saureus-ST20090964contig_18 from Staphylococcus aureus
            ST20090964
ACCESSION   unknown
FEATURES             Location/Qualifiers
     source          1..1411
                     /mol_type="genomic DNA"
                     /db_xref="taxon: 1280"
                     /genome_md5=""
                     /project="stegger_1280"
                     /genome_id="1280.796"
                     /organism="Staphylococcus aureus ST20090964"
     CDS             621..1151
                     /translation="MYGIGASATRFDSKNIYIRITDIDEKSRKLNYQNLTTPDELNNK
                     YKLKRNDILFARTGASTGKSYIHKEEKDIYNYYFAGFLIKFKINEQNSPLFIYQFTLT
                     SKFNKWVKVMSVRSGQPGINSEEYAKLPLVLPNKLEQQKIAKFLDRFDRQIELEKQKI
                     EILQQQKKGLLQSMFI"
                     /product="Type I restriction-modification system,
                     specificity subunit S (EC 3.1.21.3)"
                     /EC_number="3.1.21.3"
BASE COUNT      566 a    163 c    210 g    428 t    44 others
ORIGIN      
        1 attcccaggg tttgaaggcg aatgggaaga gaagcagttt gctgatttta ctaaaataaa
       61 tcaaggatta cagattgcta ttaatgaacg taaaactgaa tattctccag agttgtattt
      121 ttatataaca aatgaatttt taagaccaaa tagtcaaact aaatatttta tcgaaaatcc
      181 ccctcaatca gtaattgcaa ataaagaaga tattttaatg actagaacag gtaatactgg
      241 aaaagtagta actaatgtat ttggagcgtt tcataataat ttttttaaaa ttaaatttga
      301 taaaaatctg tatgatagat tgtttttagt agaggtttta aattcatcta agatacaaaa
      361 taaaatatta tctttagcag gatcttcgac gataccagat ttaaaccata gtgattttta
      421 tagtattagt tcttcttatc cgctgcttag agaacagcaa aaaataggta aattcttcag
      481 caaacttgac cgacaaattg aatnnnnnnn nnnnnnnnnn nnnnnnnnnn nnnnnnnnnn
      541 nnnnnnnatt caaagatgag aatggtgaag attatccaga ttggaaagag aagaagttag
      601 gggatattac agaacaatct atgtatggta taggtgcatc tgcaacaagg tttgattcga
      661 aaaatatata tataagaatt actgatattg atgaaaaatc aaggaaatta aattatcaaa
      721 acttaactac acctgatgaa cttaataata agtacaagct gaaaagaaat gatattcttt
      781 ttgcacgaac tggtgctagc acgggcaaaa gttatattca caaagaagaa aaggatattt
      841 ataattacta tttcgctgga tttttaataa aatttaaaat aaacgaacaa aatagtcctt
      901 tgttcattta ccaatttaca ctaacatcaa aatttaacaa atgggtgaag gtcatgtctg
      961 taagatctgg tcaaccgggt attaatagtg aagaatatgc aaaattacct ttagttttgc
     1021 ccaataaatt agaacagcaa aaaatagcaa aattcttaga tagatttgac cgacaaattg
     1081 aattagaaaa acaaaaaata gaaatacttc aacaacagaa aaaaggctta cttcaatcga
     1141 tgtttattta atagtaatgc atgaaatccc ccactatttg tcagggaggg atttttttaa
     1201 atcttataaa taataaatca ttacagtaaa aatcatgaga ataatattga attgcatcaa
     1261 gtatatatta aaatataatt ggataatgaa ttataagtga gagaaactcc tattttatat
     1321 gtaaaatgtc ctaatcaaaa ttatgaacat attattagta tagaattgat accaaaataa
     1381 acataagagg ttaagtatat atgaataaaa c
//
LOCUS       Saureus-ST20090964contig_30          708 bp    DNA     linear   UNK 
DEFINITION  Contig Saureus-ST20090964contig_30 from Staphylococcus aureus
            ST20090964
ACCESSION   unknown
FEATURES             Location/Qualifiers
     source          1..708
                     /mol_type="genomic DNA"
                     /db_xref="taxon: 1280"
                     /genome_md5=""
                     /project="stegger_1280"
                     /genome_id="1280.796"
                     /organism="Staphylococcus aureus ST20090964"
BASE COUNT      300 a    108 c    137 g    163 t
ORIGIN      
        1 tcaaagataa agttacgtta aacgaatatc gaaacggatt ggaagaacaa aaacaatata
       61 ctgatgacca gttaagtgat ttgtccaata atcctgagat taaagcaagt attgaacaag
      121 caaatcaaga agcgcaagaa gctttaaaat catacattga tgctcaagat aatcttaaag
      181 agaaggaatc gcaagcgtat gctgatggta aaatttcgga agaagagcaa cgcgctatac
      241 aagatgctca agctaaactt gaagaggcaa aacaaaacgc agaactaaag gctagaaacg
      301 ctgaaaagaa agctaatgct tatacagaca acaaggtcaa agaaagcaca gatgcacaga
      361 ggagaacact gactcgctat ggttctcaaa ttatacaaaa tggtaaggaa atcaaattaa
      421 gaactactaa agaagagttt aatgcaacca atcgtacact ttcaaatata ttaaacgaga
      481 ttgtccaaaa cgttacagat ggaacaacaa tcagatatga tgataacgga gtggctcaag
      541 ctttaaatgt ggggccacgt ggtattagat taaatgctga taaaattgat attaacggta
      601 atagagaaat aaaccttctt atccaaaata tgcgagataa agtagataaa accgatattg
      661 tcaacagcct taatttatca agagagggtc ttgatatcaa tgttaata
//
LOCUS       Saureus-ST20090964contig_34         1157 bp    DNA     linear   UNK 
DEFINITION  Contig Saureus-ST20090964contig_34 from Staphylococcus aureus
            ST20090964
ACCESSION   unknown
FEATURES             Location/Qualifiers
     source          1..1157
                     /mol_type="genomic DNA"
                     /db_xref="taxon: 1280"
                     /genome_md5=""
                     /project="stegger_1280"
                     /genome_id="1280.796"
                     /organism="Staphylococcus aureus ST20090964"
     CDS             391..738
                     /translation="MMPKFRAWDKDKKVMSFIDEIDFNSGYILISTGYKSFNEVKLLQ
                     YTGFKDVHGVEIYEGDIVQDSYSGEVSFIEFKEGAFYITFSNVTELISENDDIIEIIG
                     NIFENEELLEVMR"
                     /product="Phage protein"
     CDS             735..1124
                     /translation="MTVTLSDEQYKNLCTKLNKLLGKFHKALKERDEYKKQQDELIVD
                     IGKLRERNKELENMWRTLKNELLGRYEHYCFKFRELHPESKANRIGALYIGGKSTADI
                     IMSRMEELDGTNEFYEFLGQMEEDTNE"
                     /product="Hypothetical protein, SAB1734c homolog [SA
                     bacteriophages 11, Mu50B]"
BASE COUNT      410 a    130 c    228 g    284 t   105 others
ORIGIN      
        1 agctaagaag aaagaagcca cacttgttta atgtacctca gaaacattca cgtgatccgt
       61 actggtttga taatacttat aaccaaatgt tcaagaagtg gcaggaagta taaatgccta
      121 aaaccgatag cgcatgtaaa gaatacttaa accaattttt cggctctaag agatatttgt
      181 atcaggatag nnnnnnnnnn nnnnnnnnnn nnnnnnnnnn nnnnnnnnnn nnnnnnnnnn
      241 nnnnnnnnnn nnnnnnnnnn nnnnnnnnnn nnnnnnnnnn nnnnnnnnnn nnnnnacgag
      301 gaacagaagc aactaacttt attttaagga gatggaaata atgaaaatca aaactgcaag
      361 catagaggtc gaaaaagtgg aggtagtagt atgatgccga aatttagagc gtgggataaa
      421 gataaaaaag ttatgagttt tattgacgaa atcgatttta atagtgggta cattttgatt
      481 tcaacaggtt ataaaagttt caatgaagta aaactattac aatacacagg atttaaagat
      541 gtgcacggtg tggagattta tgagggggat attgttcaag attcttattc cggagaagta
      601 agttttatcg agtttaaaga aggagccttt tatataactt ttagcaatgt aactgaatta
      661 ataagtgaaa atgacgatat tattgaaatt attggaaata tttttgaaaa tgaggagcta
      721 ttggaggtta tgagatgacg gtcaccttat cagatgaaca atataaaaac ctttgtacta
      781 aattaaacaa gttattaggt aaatttcaca aagcattaaa agaacgtgat gagtacaaga
      841 agcaacaaga tgagcttatc gtggatatag gtaagttaag agaacgtaac aaagagttgg
      901 agaacatgtg gcgcactctt aaaaatgaat tgcttggaag atacgaacat tactgtttta
      961 aatttagaga actacaccct gagagcaaag cgaacaggat aggagctctc tatataggag
     1021 gtaaaagcac tgcagatatt ataatgtcgc gaatggaaga actagacgga acaaatgagt
     1081 tctacgaatt tttagggcaa atggaggaag acacaaatga ataaccgtga acaaatagaa
     1141 caatccgtta taagtgc
//
LOCUS       Saureus-ST20090964contig_31          900 bp    DNA     linear   UNK 
DEFINITION  Contig Saureus-ST20090964contig_31 from Staphylococcus aureus
            ST20090964
ACCESSION   unknown
FEATURES             Location/Qualifiers
     source          1..900
                     /mol_type="genomic DNA"
                     /db_xref="taxon: 1280"
                     /genome_md5=""
                     /project="stegger_1280"
                     /genome_id="1280.796"
                     /organism="Staphylococcus aureus ST20090964"
     CDS             complement(106..279)
                     /translation="MRERTKIIYRGWNKEIFILQGKNMNVIGLRQIFDELKRLYEGYK
                     IVVIPIEVDFEIK"
                     /product="hypothetical protein within a prophage"
     CDS             complement(316..852)
                     /translation="MNNTLTIDQLQELLQIQKEFDDRIPTLNLRDSKIAYVVEFFEWF
                     NTLETFKNWKKKPGKPLDVQLDELADMLAFGLSIANQVGVSSEEIKEAIESSFKNTEF
                     HKMFNFKDKEFAQDAVVSTPQIIFKEFYPDQLAIVIVIDIAYNLYSIDQLIDAYKKKM
                     KRNHERQDGTADAGKGYV"
                     /product="Dimeric dUTPase (EC 3.6.1.23)"
                     /EC_number="3.6.1.23"
BASE COUNT      246 a    184 c    118 g    352 t
ORIGIN      
        1 gtaaacgtct gattatctct agcagcagta aaatgttcat gtggtagtcc tgatgaatct
       61 ttgaatgttg tgactaagta ttgtgtcact tctcatcact cctatttatt tgatttcaaa
      121 atcaacttct attggaataa caacgatttt ataaccttcg tacaatcttt tgagttcatc
      181 aaatatttgg cgcaaaccaa taacattcat atttttaccc tgtaaaataa atatctcctt
      241 gttccaacca cgatatataa ttttagtgcg ttctctcact tccccaaaac ctccttaact
      301 cgatctaaga tgtctttaca cgtatccttt tcctgcgtct gctgttccat cttgtctttc
      361 gtggttcctt ttcattttct ttttgtatgc gtcaatgagt tggtcgatag aatataagtt
      421 gtaagctatg tctatcacta ttacaattgc caattggtcg ggataaaatt ctttgaatat
      481 tatctgtggt gtactaacaa ctgcgtcttg agcaaattct ttatctttaa aattaaacat
      541 tttgtgaaat tctgtatttt taaaacttga ttcaatcgct tcttttatct cttctgatga
      601 cactcctact tgattcgcaa tactcaatcc aaacgccaac atgtcagcta attcatcaag
      661 ttgtacgtct aacggcttac ctggtttctt cttccagttc ttaaacgttt ccaatgtatt
      721 aaaccattca aagaattcaa ctacatatgc aatcttgcta tctcgtaagt tcagcgtcgg
      781 tattctatcg tcgaactctt tttgtatttg taataactct tgtaattgat caattgttaa
      841 tgtgttattc attttcctgt tccacctcta cattaatttc aaattcatca caatcaaatg
//
LOCUS       Saureus-ST20090964contig_2          761 bp    DNA     linear   UNK 
DEFINITION  Contig Saureus-ST20090964contig_2 from Staphylococcus aureus
            ST20090964
ACCESSION   unknown
FEATURES             Location/Qualifiers
     source          1..761
                     /mol_type="genomic DNA"
                     /db_xref="taxon: 1280"
                     /genome_md5=""
                     /project="stegger_1280"
                     /genome_id="1280.796"
                     /organism="Staphylococcus aureus ST20090964"
     CDS             13..621
                     /translation="MRFKDENGNDYPESLLYKLSDIGTFNTGIGFPESLQGGKEGIPF
                     FKISDMNNKGNEIIMRNANNYVSNGIIESKKWKIITNVPSMIFAKVGAAIMLNRKRLV
                     LEPFLIDNNTMSYSFSQEWNINFGRTLFQTIYLPKYAQVGALPSYNAKDIGLIKIELP
                     VKEEQKRIGDFFVWFEELIERQILKLDLLKERKRAILQKMFI"
                     /product="Type I restriction-modification system,
                     specificity subunit S (EC 3.1.21.3)"
                     /EC_number="3.1.21.3"
BASE COUNT      292 a     88 c    126 g    255 t
ORIGIN      
        1 ttctcgcaag aattgcgatt caaagatgag aatggaaatg attatccaga aagtctactt
       61 tataaactta gcgatattgg aacatttaat actggtattg gatttcctga aagtttacag
      121 ggtgggaaag aaggaatacc tttctttaaa atttctgata tgaataataa aggcaatgaa
      181 ataattatga gaaatgctaa taactacgtt tcaaatggaa ttatagagtc taaaaaatgg
      241 aaaattataa ctaacgtacc atctatgatt tttgctaaag ttggagctgc aataatgttg
      301 aatcgaaaaa gattagtttt agaaccattt ttaatcgata acaatactat gagttattca
      361 ttttcgcaag aatggaacat taattttggg agaacattgt ttcaaaccat ttatttacct
      421 aaatatgccc aggttggtgc acttccatca tacaatgcaa aagatattgg attaattaaa
      481 atagaattac ctgtcaaaga ggaacaaaaa agaataggtg acttttttgt ttggtttgaa
      541 gaattaattg aaagacagat attaaaacta gatttattaa aagagagaaa aagagcgatt
      601 ttacagaaaa tgtttattta atttgtcgct acaatatagt tttaattatt tgtttatttc
      661 agctgtttca tcacacgata taactttata aataagatgt aaatttttat ctaattcaaa
      721 aacgaacatt aaatttaggc actgtgaaag cgcagtgtct t
//
LOCUS       Saureus-ST20090964contig_16         5157 bp    DNA     linear   UNK 
DEFINITION  Contig Saureus-ST20090964contig_16 from Staphylococcus aureus
            ST20090964
ACCESSION   unknown
FEATURES             Location/Qualifiers
     source          1..5157
                     /mol_type="genomic DNA"
                     /db_xref="taxon: 1280"
                     /genome_md5=""
                     /project="stegger_1280"
                     /genome_id="1280.796"
                     /organism="Staphylococcus aureus ST20090964"
     CDS             218..1255
                     /translation="MMIKMTREGLALDMQVTLTASRANAMKTPMYINMKTRIAMFLYD
                     KSEVSNVVGQQKFAVKDVVGRALLSSDDNVSFHIGQPFKHDETKSYNDQINDEVSAMT
                     EFYKGETPNDIPMMPDEIKYEDYRESLSLPDIVANGALPIGLDYEGVTLQKIKLTEPA
                     MISSENPREIAHIAEIMMKEIDILNEKYAICIADSSGEFKAYRHQVANFAEEREDIKA
                     IHQLMIEDLKQREMDGPFEKDSLYIINDFKTFIDCTYIPEDDVKKLITKGPELGLNIL
                     FVGIHKELIDAYDKQIDVARKMINQFSIGIRISDQQFFKFRFIQREPVIKENEAYMVA
                     NQAYQKIRWFK"
                     /product="hypothetical protein"
     CDS             1285..1677
                     /translation="MNFNDIETMVKSKFKDIKKHAEEIAHEIEVRSGYLRKAEQYKRL
                     EFNLSFALDDIESTAKDVQTAKTSANKDSVTVKGKAPNTLYIEKRNLMKQKLEMLGED
                     IDKNKESLQKAKEIAGEKASEYFNKAMN"
                     /product="EsaC protein within ESAT-6 gene cluster
                     (S.aureus type)"
     CDS             1693..2007
                     /translation="MGGYKGIKADGGKVDQAKQLAAKTAKDIEACQKQTQQLAEYIEG
                     SDWEGQFANKVKDVLLIMAKFQEELVQPMADHQKAIDNLSQNLAKYDTLSIKQGLDRV
                     NP"
                     /product="ESAT-6/Esx family secreted protein EsxB"
     CDS             2004..2681
                     /translation="MMKDVKRIDYFSYEELTILGGSKLPLVNFELFDPSNFEEAKAAL
                     IEKELVTENDKLTDAGFKVATLVREYISAIVNIRINDMYFAPFSYEKDEYILLSRFKN
                     NGFQIRIINKDIAWWSIVQSYPLLMRQEKSNDWDFKQIDDETLENLNNESIDTIGRVL
                     EIEIYNHQGDPQQSLYNIYEQNDLLLIRYPLKDKVLNVHIGVINTFIRELFGFDTDES
                     HINKAEE"
                     /product="SAV0291 homolog within ESAT-6 gene cluster"
     CDS             2687..2998
                     /translation="MSGKISVKAETIAHVVKELESISQKYDEIAQNFGKIAQLNYYSS
                     EKAAHSMENGYSSAATVISGLKGPLSTLGGGVMNSAQKFFEADEHWGTEFAKLYYNIE
                     G"
                     /product="FIG01108475: hypothetical protein"
     CDS             3008..4852
                     /translation="MTKDIEYLTADYDNEKSSIQSVIDAIEGQDFLDVDTTMDDAVSD
                     VSSLDEDGAISLTSSVVGPQGSKLMGYYQNELYDYASQLDSKMKEIIDTPFIEDIDKA
                     FKGITNVKLENILIKNGGGHGRDTYGTSGKIAKGDAKKSDSDVYSIDEILKSDQEFVK
                     VIDQHYKEMKKEDKKLSKSDFEKMMTQGASCDYMTVAEAEELEEQKKKEEAIEIAALA
                     GMVVLSCINPVAGAVAIGAYSAYSAANAATGKNIVTGRKLSKEERIMEGLSLIPLPGM
                     GFLKGAGKSLMKLGFKGGEKFAVKTGLQKTMQQAVSRISPKMGMMKNSVLNHSRNFAQ
                     NTHVGQMLSNMRGQATHTVQQSRNWIGQQAQNVKRIVNNGLDKEIAHPFKQQLAPAGM
                     GGIKFAETTTLRNMGQNMKRAVTPQNHVTHGPKDSMVRSEGKHSVSSHEINSSKYVES
                     PNYTKVKYGEQYARLRPKKLKANIEYTTPNGHIYRTDHKGRIKEVYVDNLSLKDGDRN
                     NYAQKTVGGEDRLPDDDGGHLIARMFGGSKDIDNLVAQSKFINRPFKENGDWYNLEKE
                     WQEFLNSGNEVKNIKMEVKYSGNSKRPSIFKVRYEINNKRNVKTIYNI"
                     /product="Lmo0066 homolog within ESAT-6 gene cluster,
                     similarity to ADP-ribosylating toxins"
     CDS             4806..4949
                     /translation="MKLIINEMLKQYTIYRGVNMGFEENLSKMYNEIANEXSGKRYIQ
                     LPT"
                     /product="hypothetical protein"
BASE COUNT     1988 a    665 c   1066 g   1437 t     1 others
ORIGIN      
        1 cgattacttt acagtagatc aagaagacaa gattgctaag gcgatacgta tatttaatga
       61 tgaaattgat cgtcgtaaga agattttaag tcagtatcgt gtcactagta tttctgaata
      121 tcgaaaatta actggtgaaa caattccgca tgtctttatt cttattgata actttgacgc
      181 agtaaaagat tcacctttcc aagaagtttt tgaaaatatg atgattaaaa tgacgcgtga
      241 agggctagca ttagacatgc aagtaacctt aactgcctca agagctaatg ctatgaaaac
      301 accaatgtac attaatatga aaacgcgtat cgccatgttt ttatatgata aatcagaggt
      361 gtcgaacgta gtaggacagc aaaaatttgc ggttaaagat gtagtgggtc gagcattgtt
      421 aagtagtgat gacaacgtat cattccatat tggccaacca tttaaacatg atgagactaa
      481 atcatataat gatcaaatta acgatgaagt atcggcgatg acagaatttt ataaaggtga
      541 aacaccaaat gatattccta tgatgccaga tgaaattaaa tatgaagatt acagagaatc
      601 attaagctta ccagatatag ttgccaatgg tgccttacca attggattag attatgaagg
      661 tgttacacta caaaaaatta aattaactga accagcaatg atttcatcag aaaatccgag
      721 ggaaattgcg catattgccg aaattatgat gaaagaaatt gacatattaa atgaaaaata
      781 tgcgatttgt atcgcagact caagtggaga gtttaaagct tataggcatc aagtggctaa
      841 ctttgccgaa gaaagagaag acattaaagc gattcatcaa ctaatgattg aagacttaaa
      901 acaaagagaa atggacggtc catttgaaaa agattcactt tacattatca atgattttaa
      961 aacatttatt gattgcacgt atatcccgga agatgatgtt aaaaagctta ttacaaaagg
     1021 accagaactt ggcttgaaca ttttatttgt cggcattcat aaagaattaa tagatgctta
     1081 tgataaacag attgatgttg cacgtaaaat gattaaccaa tttagtatag gtattcgtat
     1141 ttcagaccaa caattcttta aatttagatt tattcaacga gaacctgtta ttaaagaaaa
     1201 cgaagcgtat atggtcgcga atcaagctta tcaaaagatt agatggttta aatagcaatg
     1261 aattaaatag gagggaggta tgttatgaat tttaatgata ttgaaacaat ggttaagtcg
     1321 aaatttaaag atattaaaaa gcatgctgaa gagattgcgc atgaaattga agttcgttct
     1381 ggatatttaa gaaaagctga acaatataag cgattagaat ttaatttgag ttttgcacta
     1441 gatgatattg aaagcacagc aaaggacgta caaactgcaa aaactagtgc taataaggac
     1501 agtgtaactg ttaagggaaa ggcgcccaat acgttatata ttgaaaaaag aaatttgatg
     1561 aaacaaaagc ttgaaatgtt gggtgaagat atcgataaaa ataaagaatc cctccaaaaa
     1621 gctaaggaaa ttgctggcga aaaggcaagt gaatatttta ataaagcaat gaattaatat
     1681 tgaggtgaag atatgggtgg atataaaggt attaaagcag atggtggcaa ggttgatcaa
     1741 gcaaaacaat tagcggcaaa aacagctaaa gatattgaag catgtcaaaa gcaaacgcaa
     1801 cagctcgctg agtatatcga aggtagtgat tgggaaggac agttcgccaa taaggtgaaa
     1861 gatgtgttac ttattatggc aaagtttcaa gaagaattag tacaaccgat ggctgaccat
     1921 caaaaagcaa ttgataactt aagtcaaaat ctagcgaaat acgatacatt atcaattaag
     1981 caagggcttg atagggtgaa cccatgatga aagatgttaa gcgaatagat tatttttctt
     2041 acgaagaatt aacaatttta ggtggtagta aattacctct cgtaaatttt gaattgtttg
     2101 atccatcaaa ttttgaagaa gctaaagctg ctttaattga aaaggaatta gtaacagaga
     2161 atgacaagtt aactgatgca ggttttaaag tggctacatt agtcagagag tatattagcg
     2221 ccattgtaaa tattcgaatt aatgatatgt attttgcacc atttagctat gaaaaagatg
     2281 aatatatttt gttaagccgg tttaaaaata atgggtttca aatacgaatt ataaataaag
     2341 acattgcatg gtggtcgatt gtacaatcat atcctttatt aatgagacaa gaaaagtcca
     2401 atgattggga ctttaaacaa attgacgatg aaacattgga gaacttaaat aatgaaagta
     2461 tcgatacgat tgggcgtgtt ttagaaattg aaatatacaa tcatcaaggt gaccctcaac
     2521 aaagtttata taacatttat gaacaaaatg atttgctact cattcgatac ccattaaaag
     2581 ataaagtgct gaatgttcat attggtgtca ttaatacatt tatacgagaa ttatttggat
     2641 tcgatactga tgaaagtcat attaataaag cagaggagta atgacgttga gtggaaaaat
     2701 tagtgttaaa gctgaaacga ttgcacatgt tgtaaaagaa ttggaaagca ttagtcaaaa
     2761 gtatgatgaa atagctcaaa actttgggaa aatagcgcaa ttaaattact acagtagtga
     2821 aaaagctgca cattctatgg aaaatggcta tagtagtgct gcaacagtca ttagtggtct
     2881 caaaggtcca ctgagcacac tcggtggtgg cgtcatgaat tcagcacaaa agttctttga
     2941 agcagatgaa cattggggta cggaatttgc caagctttac tataatattg agggataggt
     3001 gcatgacatg acaaaagata ttgaatatct aacagctgat tatgacaatg aaaagtcatc
     3061 tatccaaagt gtaatagatg caatagaggg gcaagacttc ttagatgtag atacaacaat
     3121 ggatgatgcg gtaagcgatg tcagttcttt agacgaagat ggcgcaatat cattaacaag
     3181 tagtgtagta ggtccacaag gatctaaatt aatgggttat tatcaaaatg agctatatga
     3241 ttatgcatct caattagatt cgaaaatgaa agaaattatt gacacgccat ttatagaaga
     3301 tatagataaa gcattcaaag gtataacgaa tgtcaaattg gaaaatatat taataaaaaa
     3361 tggcggtggt catggtagag atacctatgg gacttctggg aaaattgcaa agggagatgc
     3421 caagaaaagt gacagcgatg tttatagcat cgatgaaata ttaaaatcgg atcaagaatt
     3481 tgtaaaagta attgatcagc attacaaaga aatgaaaaaa gaagataaga aactatctaa
     3541 gagtgatttt gaaaaaatga tgactcaagg tgcttcttgt gattacatga cagtagctga
     3601 agcggaagag ctagaggagc aaaagaaaaa agaagaagct atagagattg cagcactagc
     3661 tggtatggta gttttatctt gtattaatcc ggttgctgga gcagtagcta ttggtgctta
     3721 ttccgcttat tcagcagcaa atgcagccac aggaaaaaat attgtaactg gaagaaagct
     3781 atctaaagaa gaacgcatca tggaaggact ttcacttatt ccgttgccag gtatgggctt
     3841 cctcaaaggt gctgggaaaa gtttaatgaa attaggcttc aaaggcggag aaaaatttgc
     3901 agttaaaaca ggattgcaaa agacaatgca acaagcagtt agtcgtattt cacctaaaat
     3961 gggaatgatg aaaaacagtg tgttgaatca ttctcgtaac tttgctcaaa atactcatgt
     4021 tggacaaatg ctgagtaaca tgcgtggtca agcaactcat actgttcaac aaagtagaaa
     4081 ttggattgga caacaagcac aaaatgtcaa acgaatagtg aataatggac ttgataaaga
     4141 aatagcacat ccatttaaac aacaacttgc accagcggga atgggtggta taaaatttgc
     4201 tgaaacaact actttgagaa acatgggtca aaacatgaaa cgtgctgtta caccacaaaa
     4261 tcacgtgaca catggtccga aagatagtat ggtgagaagt gaaggtaaac atagtgtaag
     4321 tagccatgaa ataaattcat caaaatatgt tgaatcacca aactacacca aggttaaata
     4381 tggagagcaa tatgcaagac ttagacctaa gaaactaaag gcgaatattg aatatacaac
     4441 gcctaatggt cacatatatc ggactgatca taaagggcgc ataaaagaag tttatgtaga
     4501 caatctctct ctaaaagatg gagatcgtaa taactatgcg caaaaaactg taggtggaga
     4561 ggatagatta ccagacgatg atggaggtca tttaattgct agaatgtttg gtggttcaaa
     4621 agacatagat aaccttgtgg cacaaagtaa atttattaac cgtccattta aggaaaatgg
     4681 tgattggtac aatcttgaga aagagtggca agagttctta aactctggga atgaggtgaa
     4741 aaatattaaa atggaagtta aatatagtgg taatagtaaa aggccatcta tatttaaggt
     4801 tagatatgaa attaataata aacgaaatgt taaaacaata tacaatatat agaggtgtta
     4861 atatgggatt tgaagaaaat ttaagtaaaa tgtacaatga aattgcaaat gagangagtg
     4921 ggaaaaggta tatacaattg cctacctaaa tgatgaaggt ggagaggtcg tttttaatta
     4981 tactaaacca ggtagcgatg aattgaatta ttacacggat atatctagag attataatat
     5041 ttcagaagaa atatttgatg atttatggat gaatctttat tacttgttta tgaatttaag
     5101 ggatttattt atagaagaag gtcttgaacc atggacatca tgtgaatttg attttac
//
LOCUS       Saureus-ST20090964contig_27          825 bp    DNA     linear   UNK 
DEFINITION  Contig Saureus-ST20090964contig_27 from Staphylococcus aureus
            ST20090964
ACCESSION   unknown
FEATURES             Location/Qualifiers
     source          1..825
                     /mol_type="genomic DNA"
                     /db_xref="taxon: 1280"
                     /genome_md5=""
                     /project="stegger_1280"
                     /genome_id="1280.796"
                     /organism="Staphylococcus aureus ST20090964"
     CDS             54..563
                     /translation="MKNKDYTINPGNLKSNSEATSSISSVSYEIENANNHGLKKDKIH
                     DQIEDLKAGKKFPSNLEYIDSHTDKKHGVTASAFLNKDTGKVIIGMTGTNFKKEALAK
                     QLLLPDFATTKQDKIDSAETKKDLNSDVQIGTFPPSDKSKHFEETQEFIKKIKNKYDI
                     DFITGHSXE"
                     /product="FIG01107856: hypothetical protein"
BASE COUNT      338 a    118 c    137 g    230 t     2 others
ORIGIN      
        1 aatatttact tcacagatag tgtctacttt aatccaagcg aggataaata aatatgaaaa
       61 ataaggatta tactataaat ccaggtaatt taaaaagcaa ttccgaggca acaagctcca
      121 tatctagtgt tagttatgaa atagaaaatg cgaataatca tggattaaaa aaagataaaa
      181 tacacgatca aattgaagac ttaaaagcag gaaaaaaatt cccttctaat cttgagtata
      241 tagatagtca cacagataaa aaacacggtg tgacagcatc agctttccta aacaaagata
      301 ccgggaaagt gattattggc atgactggaa caaatttcaa aaaggaagct cttgcgaagc
      361 aacttttgct gccagatttt gcaacaacaa aacaggataa aattgactca gctgagacta
      421 aaaaggattt aaattccgat gtccaaattg gaacattccc tccgtctgat aaaagcaaac
      481 attttgaaga aacacaagag ttcatcaaaa aaataaaaaa taagtatgat attgatttta
      541 taactgggca ttcannggaa tgagtaatgg tattccgaat attgttgttt ataatccagc
      601 tcctatagca gctaggtatt taaatcataa ctcccgatta tttaaactat ataaaggtta
      661 taaaggtaac attactagaa ttgtatctga taaggattgg ttaactaata ttataaaggg
      721 atatacgaat tatacttatt tcggtaatga aattgtggtt cataacggca agtcacatga
      781 tatggctgga tttttaactg aacaagaaca aaaagctata aaaaa
//
LOCUS       Saureus-ST20090964contig_12         2920 bp    DNA     linear   UNK 
DEFINITION  Contig Saureus-ST20090964contig_12 from Staphylococcus aureus
            ST20090964
ACCESSION   unknown
FEATURES             Location/Qualifiers
     source          1..2920
                     /mol_type="genomic DNA"
                     /db_xref="taxon: 1280"
                     /genome_md5=""
                     /project="stegger_1280"
                     /genome_id="1280.796"
                     /organism="Staphylococcus aureus ST20090964"
     CDS             282..1574
                     /translation="MRLNKGSIIEKMKNQNIKTQTELAEKIDISKSQLSFMFSDEYEP
                     LKKNVIKLADVLKVSPNDIILDEEDQMPINSDFNRYDYKLDEFIDVSNVRKNKDYNVF
                     ETFAGAGGLALGLESAGLSTYGAVEIDKNAAETLRINRPKWKVIENDIEFIADNLDEF
                     IDEEIDILSGGYPCQTFSYAGKRNGFADTRGTLFYPYSKILSKLKPKAFIAENVRGLV
                     NHDDGKTLEVMLKVFIKEGYEVYWNILNSWNYDVAQKRERIVIIGIREDLVKEQKYPF
                     RFPLAQVYKPVLKDVLKDVPKSKVTAYSDKKREVMKLVPPGGCWVDLPEQIAKDYMGK
                     SWYSGGGKRGMARRISWDEPCLTLTTSPSQKQTERCHPDETRPFSIREYARIQSFPDE
                     WEFSGGVGAQYRQIGNAVPVNLAKYIGKSLVHYLNQFN"
                     /product="DNA-cytosine methyltransferase (EC 2.1.1.37)"
                     /EC_number="2.1.1.37"
     CDS             1638..2423
                     /translation="MTNKYLSFITDEDLFECIEFLYTEYEKALEGIDFDKFFKNRIDT
                     FKMTFDMGINNLSEQDWLAAELQRQVEKTITNHVGTFHEKLIGKIEGYTNYPVGYDYD
                     VAKDDNTLFAEIKNKHNTLTGTHTKSLFQKICGYAEKYPDAICYYVRIIDTKSRNDIW
                     EFRSGSIDENTREKPRFSHPRIRIASGDQFYKIVTGEEDAFKQLAYNIPIALDDWIET
                     KRAKKGSSLGLFAELYQQAKANNRTLSEEIISINYPKSNYISF"
                     /product="Type II restriction enzyme Sau96I (EC 3.1.21.4)
                     (Endonuclease Sau96I) (R.Sau96I)"
                     /EC_number="3.1.21.4"
     CDS             complement(2507..2629)
                     /translation="MQRTLFLNFLYKRVFKFATYNNEILKAPKTKSGNDTPISQ"
                     /product="hypothetical protein"
BASE COUNT     1125 a    339 c    531 g    925 t
ORIGIN      
        1 ttatgtaatg aattataaag aaatacgccc taaaagtaaa aaacacagcc cgaagacaat
       61 acttttcaca agtattatat aatagatgtg tatgaaaatg catggagtag agcatcgcga
      121 atttatgtat tctaaagata tatttgaaat agttagttat tagtttagaa agcttttaga
      181 tttaaatggt ttgaaacata ctaagaaaaa ctaatagact aaaaatagtg tttattatat
      241 aataaacttt ggatagggtt atgtgtatag gaggtagttt agtgagattg aacaaaggaa
      301 gtataattga aaaaatgaaa aatcaaaata ttaaaacaca aactgaatta gctgaaaaaa
      361 ttgatatatc taaaagccaa ctatcattca tgttttcaga tgaatatgag cctcttaaaa
      421 agaatgttat taagttggca gatgttttaa aagtatctcc taatgacatt atattagacg
      481 aagaagacca aatgccaatt aactctgatt ttaatagata tgattataaa ttagatgaat
      541 tcatagatgt aagcaatgta agaaagaata aagattataa tgtattcgaa acctttgccg
      601 gggctggtgg actagcacta ggcttagaaa gcgctggctt gtcaacttat ggagcagttg
      661 aaattgataa aaatgccgca gaaactttga gaattaatag gccaaaatgg aaagttattg
      721 agaacgatat tgaattcatt gctgataatt tggatgaatt tatagatgaa gagatagata
      781 ttttgagtgg ggggtatcct tgccaaacat ttagttatgc aggaaaaaga aatggatttg
      841 cggatacaag aggaacactg ttctatccat atagtaaaat tttaagtaaa ttaaagccta
      901 aagcttttat agcagaaaat gttagaggat tagtcaatca cgacgatggc aaaacattag
      961 aagtaatgtt aaaagttttt attaaggaag gttatgaggt ttactggaat attttgaact
     1021 cgtggaatta tgatgtagcg caaaaaagag aaagaatagt aattataggt atcagagaag
     1081 atttagtaaa agaacagaaa tatccattta gatttccttt agctcaagta tacaaacctg
     1141 tattgaaaga tgtactgaaa gatgttccaa agagtaaagt tacagcatac agtgacaaaa
     1201 aaagagaagt aatgaaatta gttccaccag gaggctgttg ggtagattta cctgaacaaa
     1261 tagctaaaga ttatatgggg aaaagttggt attcaggtgg tggtaaaaga ggaatggcta
     1321 gaaggataag ttgggacgag ccttgtttga cgttaacaac atctcctagt caaaaacaaa
     1381 cagagagatg tcatcctgac gaaactcgac catttagtat cagagagtat gctagaattc
     1441 aatcgttccc tgatgaatgg gaattttctg gaggagtagg tgcacaatac agacaaatag
     1501 gtaacgctgt acctgtaaat ctagctaaat atataggtaa atctttagta cattatttaa
     1561 atcaatttaa ttgatattta ttaaaaccac ttattaaggt attattaact taaatactat
     1621 aacaggtggg attgtatatg actaataagt atttaagttt tatcactgat gaggatctat
     1681 tcgaatgtat tgaatttttg tatacagagt atgaaaaagc gcttgaagga attgattttg
     1741 ataaattttt taaaaataga attgatacat ttaagatgac ttttgatatg ggtattaata
     1801 atttgagtga gcaagattgg ttagcggcag agttgcaaag acaagttgag aagactatta
     1861 ctaatcatgt aggaacattt catgaaaagt taattggaaa aatagagggc tatactaatt
     1921 atccagttgg ttatgattat gatgttgcta aggatgataa tacacttttt gcagaaatta
     1981 aaaataagca taatactttg accggtactc atactaaaag tctgtttcaa aaaatatgtg
     2041 gctatgcaga aaaatatcca gacgccattt gctattatgt tagaataata gacactaaaa
     2101 gtcgaaatga tatttgggaa tttagaagtg gaagtattga tgaaaacaca agagaaaaac
     2161 caagattttc tcacccaaga ataagaattg cttctggaga tcaattttat aaaattgtta
     2221 ctggagaaga agatgctttc aagcaactag cttataacat tcctatagca ttagatgatt
     2281 ggatagaaac gaaaagggct aaaaaaggat caagcttagg actatttgca gaactttatc
     2341 aacaagcaaa ggcaaataac cgaacattat cagaagaaat aatttctatt aattatccta
     2401 aatctaatta cattagtttc tagatggatg attttaactt ttaagcaaaa tcattgcaac
     2461 gaagttatta ttattgctac gaaattatat tgttttaaat cggcctttat tgcgatatcg
     2521 gcgtatcatt acctgatttc gttttagggg cttttaatat ttcattgtta tatgtggcaa
     2581 atttaaacac tcttttatat aaaaaattta aaaataatgt acgttgcatg cttctattat
     2641 ggtatataca acaaatgatg atatatttaa aacattttaa ttcatgtttc catgattttc
     2701 ctctcaatat aaagatgcaa tctagattaa aaggtcattg caaatagtta taattggaaa
     2761 taatgattaa attatgtgca cttttgattt ttaaagtaag cacattcttt aaatgaattc
     2821 ttagttaatg cattactttt ataagtcatt catgccatta ttaatataat aaccacaaca
     2881 aaaaagcttc taatgtgata caggaacctc atattccgta
//
LOCUS       Saureus-ST20090964contig_7         4640 bp    DNA     linear   UNK 
DEFINITION  Contig Saureus-ST20090964contig_7 from Staphylococcus aureus
            ST20090964
ACCESSION   unknown
FEATURES             Location/Qualifiers
     source          1..4640
                     /mol_type="genomic DNA"
                     /db_xref="taxon: 1280"
                     /genome_md5=""
                     /project="stegger_1280"
                     /genome_id="1280.796"
                     /organism="Staphylococcus aureus ST20090964"
     CDS             224..817
                     /db_xref="GO:0000150"
                     /db_xref="GO:0006310"
                     /translation="MKIGYARVSTGLQNLNLQEDRLNTYGCEKIFNDHMSGSKSKRPG
                     LDKAIEFARSGDTIVVWRLDRLGRNMEDLITLVNELNERGVSFHSLEENITMDKSSST
                     GQLLFHLFAAFAEFERNLILERSSAGRIAARARGRYGGRPEKLNQKDLNLLKTLYDNG
                     TPIKTIAEQWHVSRTTIYRYLNKLEDKEDEKQGEVSN"
                     /product="Resolvase/integrase Bin"
     CDS             789..1457
                     /translation="MKNKEKYLTNFSEAKRKKATQKYNIIKPFILGEQSLSSISKSKG
                     IALSTLYRWNKSYKEQGLKGLIYATRADKGTRKIEPKIIDEIERLALMNKRNSIATIH
                     RKITNYCKENNFDIPSYKQIYSVIKAMPKSVIDFSHQGEKYYQNKYDLIQIRESSRPN
                     EIWQADHTLLDIFILDQKGNINRPWLTIIMDDYSRAIAGYFLSFDAPQCSKHSINTTP
                     SNME"
                     /product="Mobile element protein"
     CDS             1537..2232
                     /translation="MEQVAIDLKINLMFSKVGVPRGRGKIERFFQTVNQTFLEQLPGY
                     INNNDTPSNLINFHNFEEKLRYFLIEDYNQKEHSTIHTTPISHWNSNHFFPNMPSSLE
                     QLDLLLLEIPKSRKVHSDGIHFQGFRYSNTNLEAYVGEYVLIRYNPNDMAEIRVFYRD
                     EFLCTAICPEIADYSIDIKDIQHARSQRRKHLKQNIASPSTTELIKEEKNCGYSPQET
                     TKNVKKLKRYRND"
                     /product="Mobile element protein"
     CDS             2225..3040
                     /db_xref="GO:0000150"
                     /db_xref="GO:0006310"
                     /translation="MTKNQNFIETKEYKRFAEFCDACIKYQYIGICYGQPGVGKTLSS
                     RYYTNWDTIEKQVNHRGWEDLASKTTDDILSVDKIFYNAPAEKQTKLRNDLYSITAII
                     DLGQKLHVVNKYGHEHSKHYSDMFKYIDLIIVDEIDRLKVQHLEQLRAIYDEHNLAMI
                     FIGMPGIEKKLSRYPQLYSRIGFAHEFDNLSKDETHHILEYKWQDLGFDLKLEDFTDY
                     EAITTIIKITKGNFRLIHRLFAQIDRIMDINGLDKISTEVVETARDSLVIGIR"
                     /product="ATP-binding protein p271"
     CDS             complement(3160..4134)
                     /translation="MSNTKIKYQIFISSTYLDLIEERQAVVEAVLNSNNIPAGMELFN
                     SSSKSQWEIITQWINESDAVILLLGSSYGTIDSEENISYTEMEYNFAKSLGKPIYVFE
                     MNKASTESAEKSKKLDEFKTKVKENRLISPNINDISELKSKVSQTLMQSVPSEIKENS
                     GWIRVQDCGKNVKKLKKLDAIQRDLDTYDFLKEELYKIFMYVKTFYFQHTPFDDSYIE
                     DIENYLLNYENNPHKSFMKIKVYDYKNFLKHLKNILILIKQGKKPLAQAGHFKLSFYE
                     EDLKLLQKNYKTTLVDIKGLNKHFYKECDRCLKAYNIFIEGINKHLYE"
                     /product="FIG01109473: hypothetical protein"
BASE COUNT     1668 a    669 c    712 g   1559 t    32 others
ORIGIN      
        1 tttttttttt ttaaattttt tttttttnnn nnnnnnnnnn nnnnnnnnnn nnnnnnnnna
       61 aaaaaaaaaa aaaacccttt ttctgtacac tcttctttta tgtctaaata agtaagaatt
      121 acataggatt atgtgttcaa aaacccaaca aaaaatctat gttcataaaa gaccttgtaa
      181 ttaagttatg gtacactgaa gatgtatata ggaggtttgt attttgaaaa taggttatgc
      241 aagagtttca actggattac aaaatttaaa tttacaggag gatcgattaa atacatatgg
      301 ttgtgaaaag atatttaatg accatatgag tggttcaaaa agtaaaagac ctggtttaga
      361 taaagcaatt gaatttgcga ggtcaggaga tacgattgtt gtttggagat tagatagatt
      421 gggacgtaat atggaggatt taatcacatt agttaatgag cttaacgaac gaggtgtaag
      481 tttccatagt ttagaagaaa atataacaat ggataaatca agttcaactg gacaattatt
      541 atttcattta ttcgcagcat ttgcagaatt tgaacgtaat ttaattttag agcgttcttc
      601 agctggccga attgcagcac gtgctagagg ccgatatgga ggcagaccag aaaaattaaa
      661 tcaaaaagat ttaaacttac ttaagaccct ttatgataat ggcacgccaa ttaagacaat
      721 tgcagaacag tggcatgttt cacgtacaac aatttatcgt tacctcaata aattggagga
      781 caaggaagat gaaaaacaag gagaagtatc taactaattt ttctgaagcc aaacgtaaaa
      841 aagctactca aaagtacaat attataaaac cttttatcct aggcgaacaa tctttatcaa
      901 gtatttctaa aagtaaaggg attgcgttaa gcacccttta taggtggaat aagtcatata
      961 aagaacaagg acttaaagga ctaatctatg cgacaagagc tgataaagga acacgtaaaa
     1021 tagaaccaaa gataattgat gaaattgaac gccttgcgct tatgaataaa agaaatagta
     1081 tagccacaat tcataggaaa atcactaatt actgtaaaga aaataatttt gatataccaa
     1141 gttataaaca aatttatagt gttattaaag cgatgcctaa gtctgttatt gatttctctc
     1201 atcagggtga aaaatactat caaaataagt acgatttaat acaaattaga gaatcctcga
     1261 gacccaatga aatatggcaa gcagaccata ctttgctaga tatctttata ttagaccaaa
     1321 aaggtaatat caatagacca tggctaacta ttattatgga tgactatagt cgtgcaattg
     1381 caggctattt cttaagtttt gatgcccccc aatgctcaaa acacagcatt aacactacac
     1441 caagcaatat ggaataaaaa tgataccaat tggccagtgt gtggtatacc cgaaaaattc
     1501 tacacagatc atggaagtga ctttacttca catcatatgg aacaagtcgc tattgatttg
     1561 aaaattaact tgatgttttc gaaagttggt gttcctcgtg gtcgtggaaa aatagaacga
     1621 ttctttcaga cagttaatca aactttctta gaacaactgc ctggatatat aaacaataat
     1681 gatactccta gtaatctaat aaattttcac aattttgaag aaaaattacg ttacttttta
     1741 attgaagatt ataatcaaaa agaacatagt actattcata ccacgcctat cagtcattgg
     1801 aatagtaatc actttttccc taatatgcca agtagcttag aacaacttga tttattattg
     1861 ttggaaatac ctaaatctag aaaagttcat tcagatggca ttcattttca aggttttcga
     1921 tacagtaata ctaatctaga agcttatgta ggtgaatatg tactgattcg ttataaccca
     1981 aatgatatgg ctgaaatacg tgtgttttat agagatgaat ttctttgtac tgctatatgt
     2041 ccagaaatag ctgattactc catagatata aaagacatac agcacgctcg tagtcagaga
     2101 agaaaacact taaaacaaaa tattgctagt ccaagtacca cggaattaat taaggaagaa
     2161 aaaaattgtg gttattcacc tcaagaaacg actaaaaacg tcaaaaaatt aaagagatat
     2221 cgtaatgact aaaaatcaaa atttcattga aacgaaagag tataaacgct ttgctgaatt
     2281 ttgtgatgct tgtattaaat atcagtatat tggtatatgt tatggtcaac ctggtgtcgg
     2341 aaaaacttta tcgtctaggt attacacaaa ttgggatact attgaaaaac aagttaacca
     2401 tagaggttgg gaagatttag ctagtaaaac gaccgatgac atactatcgg tggataaaat
     2461 attttataat gcaccagcag aaaaacaaac taaattaagg aatgatttat atagtattac
     2521 tgcaatcatt gatttgggtc aaaaattaca tgttgtaaat aagtatggac atgaacatag
     2581 taaacattat agtgatatgt ttaaatatat tgatttaatt atagtagatg agattgatcg
     2641 ccttaaagtg caacatttag agcaattaag agctatttat gatgaacata atttagcaat
     2701 gatatttatt ggtatgccgg gtatagagaa aaaactatct cgttatcctc aattatattc
     2761 gcgtataggt tttgcgcatg aatttgataa tctaagtaaa gatgagacgc atcatatatt
     2821 agaatataag tggcaagact taggatttga tttaaaactc gaagacttta ctgattatga
     2881 ggcaataacg acgattatta aaattacaaa agggaatttt aggctgattc atcgtttatt
     2941 tgcgcagata gacagaatta tggatataaa tggtttagat aaaataagta cagaagttgt
     3001 agaaacagct agagatagtt tagttatagg tattcgataa tagaaaaagc aacgcatttt
     3061 aatatagtgc gttgcttttc tcatttatta ggtaaagtca ttctcatata tcgagtaaag
     3121 tgacaacaat tatatatgta tgattagggt gtacttatat cattcatata aatgtttatt
     3181 tataccctca ataaaaatat tatatgcttt taagcaccta tcacattcct tataaaaatg
     3241 tttattcaat cctttaatat cgactagcgt agtcttataa tttttttgta acaattttaa
     3301 atcctcttcg taaaagctta atttaaaatg accggcttga gctaatggct tttttccttg
     3361 tttaattaaa atcaatatgt tttttaaatg ttttaaaaag tttttataat cataaacttt
     3421 tattttcatg aatgatttat gtggattatt ttcataattt agcaggtagt tttctatatc
     3481 ttcaatataa ctatcatcaa atggtgtgtg ctggaaataa aaagttttta catacatgaa
     3541 tattttataa agttcttctt tcaaaaaatc atatgtatct aaatctcttt gtatagcatc
     3601 caattttttt aattttttta catttttacc acaatcctgt actcttatcc atccactatt
     3661 ttctttaatt tcactaggta cactttgcat taaagtctga gatactttac tttttaattc
     3721 cgaaatatca ttaatatttg gactaattag tctattttct ttaacttttg tcttaaactc
     3781 atctaatttt ttagactttt ccgcggattc ggtagatgct ttattcatct caaaaacata
     3841 tataggttta cctaaagatt tagcaaaatt gtactccatt tctgtatagc taatattttc
     3901 ttcactatca attgttccat aactagaacc taacaataat atcactgcat ctgattcatt
     3961 gatccattgt gttattattt cccattggct tttactactt gagttaaaaa gttccatacc
     4021 tgctggaata ttattactgt ttaaaactgc ttctactact gcttgacgct cttctattaa
     4081 atctaaataa gttgatgaaa taaaaatttg atatttaatt ttagtattac tcatatatgc
     4141 tcctttaata aaaaatcaat ttacataaat atatcatatg ataatatcca aaaagactac
     4201 ttaaaatatt atctttttgc attcctctac taaccagtgt tataatctag ataacgaaaa
     4261 tgattaacaa ttaatgcacc aatccccaca ctactgcaat agtgtgggga ttttttcgat
     4321 gctggcttat aaagtcgcct attaattatt tgttgcgttt actaagccaa taagtataat
     4381 acgcaacagc acagccactg atgactggtg ctatgatgtg aacgaaaatg attagcaaag
     4441 taatgcacct cctctctgcg tctgaattga cgcctgagag ataggcgacc tgtatattat
     4501 atcatctccg aatatacgat gatagataac ttccgataag tcgtcttatg ttatataact
     4561 ttgtttttta tagtatcaag acaagaagaa actcgtttca aaaaccctcc tgatttttag
     4621 agaaaaactc tcttatttca
//
LOCUS       Saureus-ST20090964contig_14        14780 bp    DNA     linear   UNK 
DEFINITION  Contig Saureus-ST20090964contig_14 from Staphylococcus aureus
            ST20090964
ACCESSION   unknown
FEATURES             Location/Qualifiers
     source          1..14780
                     /mol_type="genomic DNA"
                     /db_xref="taxon: 1280"
                     /genome_md5=""
                     /project="stegger_1280"
                     /genome_id="1280.796"
                     /organism="Staphylococcus aureus ST20090964"
     CDS             complement(768..926)
                     /translation="MITIDSKINKQIAKNLSLEGKYVTREQQIQILHAINNEKEITNE
                     LIRKIAFK"
                     /product="hypothetical protein"
     CDS             complement(1332..2372)
                     /translation="MINIKNIYYMLSYAFTVLNKKGYQKLATEQFENIFDLYSAILIK
                     GISSQLNSGLHHEYIEQTDSLKVIRGKVDVKNSIQGLGVLSQRINCIYDEFSLNTYMN
                     KILKTTMKCLIKTDISRKNKIKLRKLLVHFNNVDTLDYRNIQWYHSFDRNNQTYKMLI
                     SICYLIFQGVIQTESKGQNDLMVFVDEQQISRLYEKFILEYYKKEFPDLVVTSSNIQW
                     SLDNDDNVNMLPVMRSDIMLIYKDKCLIIDAKFYKNTLNNYYDTKKIHSTNLYQIFTY
                     VKNQQLNLKKKAIQVSGMLLYAKTDENIVLNDKFHMSGSQIIIKTLDLNCDFNIIKKQ
                     LNGIVNDIFLLK"
                     /product="McrBC 5-methylcytosine restriction system
                     component"
     CDS             complement(2365..2550)
                     /translation="MLGNGFVIGHSYFSNIECIDKYELSNIVEFEIIPMLEEYWFDEP
                     SKINVWSEKLRNSINND"
                     /product="ATPas"
     CDS             complement(2627..4066)
                     /translation="MKCIDKTWVSYYKELADKLTDYQNKRYELIEIVKEVYKKTGIKF
                     PTLASDNVLMDIDPFTIFALFNKNSMRETNKVKILTELASELNIKSKIPSVFDSIPTV
                     NNLNATYYNFKDYGKDNDIENLWTLFTDALNFANYPSEDNKLKFIHSFDENITKTGNG
                     NSKITSGLYWIAPETFANFDSRSIWYIFDTYKLPKELINEQLKPKEKLTGRHYLELIN
                     MLKLVLKCQEVEINDFIDLSYESWHYSEMINEANRNKIDSNIKENIVSENDNIIQNRN
                     RTTEVIPYGKQEFLDEVFIDESDYDKLVQLLRRKRNVILQGPPGVGKTFLAKRLAYSL
                     IGSKCKERIKLIQFHQSYSYEDFIMGYRPTSSGFELTTGTFYDLCKKADKDRDNEYFL
                     IIDEINRGNLSKIFGELFMLIESDKRDEELILLYSGERFSVPRNIYIVGMMNTADRSL
                     AILDYALRRRFAFYNMQPAFHTTKFKKTS"
                     /product="ATPas"
     CDS             complement(4365..5579)
                     /translation="MMKLEIEVGIDNIEQSNKFLRKLWALFNEEFGKCSWLYSPFKIG
                     EYQQIYLGRVDIKDYNLEISILYKNRGSITKMIFENSDGNNLDEKMRDTLKKLVKYAK
                     NNYEKKETFFFEATIISNYIISNYEIQFQSMQIFGLKNKSSNLLFSVSAHDQNQANGK
                     AIEFINETLDFLSIETNLMFYLDNICVIENVKFKEKDEMTYNKKEIYQENSDFIEGYS
                     TNNEQIVISKEAIQFLKYIQNNDDEDIRAFMRACHHFHTARKLDSETFEVNSIHKKSN
                     SRLDSNLEIANTLYLSALEVVSSIGFESDRCSECNQLKYSISKRVKDITNKYLNKNVA
                     KEIVKFYSLRSKYLHEGVLNRSTSPTIQFIPLLDNSTKSGCKEIFVASIYNLREYTSY
                     ILRRFYREFFDL"
                     /product="hypothetical protein"
     CDS             complement(5796..5909)
                     /translation="MVENLRVLYKKVSNIMNLSPGGHNENTFKTILSGMII"
                     /product="abortive phage resistance protein"
     CDS             complement(5984..6178)
                     /translation="MRDSSIDHKYSGQRTSMAWKYILNLEDETEFSKLINAIENFLFQ
                     WELYTYDINRDEKINRLLMH"
                     /product="abortive phage resistance protein"
     CDS             complement(6648..7112)
                     /translation="MGILKDNQMIFYTDSKYNDVFDTFIKKEDKNKIEIKQLYILAAT
                     LGFKNSKRVQVSSKGKETRTSYLSYKEEALLLNMVFADSEINNNIDEIVNLNNKMKIK
                     NIIDEYANGGLELIVEIGLPHRWNGEFLDNEDGNLTFDLSKYILSEIQNIPF"
                     /product="hypothetical protein"
     CDS             complement(7113..9158)
                     /translation="MKLIKMDLENFRQYYGKQSIDFAYQGDQNTTILFGENGKGKTGI
                     YRAIMFVLFGSKKISQDTANENIHLTNFKVIDDTAGRAQSSVTLKFEHENNVYEIKRV
                     MKAIKISSNLIQEQEGDVSLLEIDAKTGNVKPNALTDKQEINIKINKIINEDIKDFFL
                     FDAEKIDTIAKADSNVRKEVKSAIFSLLQLDKIETAKTFVKDISKVVRHRLSEGMKDG
                     NANQISKKMSDIDSESEEIKSLLVKLDEDKQVMDEMIAKHSLTLEKNKHIVETKDRIK
                     EKEEQIEILQTQLENNKEQLSRSLFESGPSLLVEGFLDENKNYFDNFLGDNKVSIPKE
                     VLNLSLLNDKCIVCDNDLKEHEQNKKYIESLLETYKHSESYELARNLLKEAQDRLDDH
                     KKSEQNFNSNLKSYKNLSNQISKEVDVIRDLKDDIANSAKNSVDLADIQTMIEQEETK
                     KENVIREIALKENKLEELDVEKEKLEKQYQELLKKESRNEFDQSQLQILVTLEHELKD
                     ISKTFSEDVRILLGRYTSEIFKKLIDKKDIEVINNVEIDANFQIVALNNNGYKITQDI
                     SQGQRQILSLSFITALAKLAVREGSVDKIDYPLFMDSPFNRLSGMNRDNLIEKIPNLT
                     AQWILLVTDTELTPSEEKVFKSTNRLGKWYRINQVDIHHSEIESVDLNETMSTRGGL"
                     /product="hypothetical protein"
     CDS             complement(9160..9342)
                     /translation="MTALNNELSKRLANLDDEYEILLRPLLNDLASANTNTEETLAKD
                     KFKKQLSEFIKERDEQ"
                     /product="hypothetical protein"
     CDS             complement(9326..10762)
                     /translation="MIEYKSLVPPPALKDKGLKENERRIEPRKYQKEAINSWKKAGYK
                     GILEMATGTGKTITSLLAAKDYNEKLKKCVTVIVVPFQHLVNQWKKDIDFILGTEVVK
                     CMGSQSSWVNRVRGMVQEYNLGLVDQFVVVTTYKTATSSYFKNLFRKLNKSAMLITDE
                     CHYITLKGFKDFPFEKFNARLGLSATPDRWWDEAGTTYMKKSVGEVVYEYTLDQAISN
                     EKLTKYDYYPHLVEFNESEMLEYNKITQLIINNLNKKDKYEADTKEKLESLYRKRSNL
                     INKANNKINVFLQDFKTEDLTKISHTLVYCAPGDIEMIVKSISDLGVKVSKFNSDVKN
                     KDREKLLTMFEQEQIQVLVAIKCLDEGVDVPATTTAYFLASTSNPREFVQRRGRILRK
                     YKGKTFAVIHDYIVLPIGLTYDDFYKIAIKELPRFSEFNDSAINTTQNKIEMSKILED
                     YNLTHLMYKKPWDVYKEMKELFDNDSIK"
                     /product="DNA-repair protein"
     CDS             complement(10759..11394)
                     /translation="MFDSLEFKLQYRSSHDNLFEHFYKPCLNNAIKYDRASGYFTSES
                     LKLLAKGLDIFLYNGGRIRIVANPNLSQEDIEAIEKGYAARESVIEKRLLKEIELSYK
                     SIEDDTLNVLSWLIYRGQLDIKIAFTTNGSIYHEKFGIFTDQNNNSIAFSGSANETYN
                     GLSQNFEKIDVYSNKQDKHRIDNAIMDFEKLWSNETNELKVINLPETIRKK"
                     /product="DNA repair helicase"
     CDS             complement(11395..12363)
                     /translation="MTIDKAIKDLKWKKFKLEQIIPRLSDVIINEKQEIIQISGIEEE
                     VHYQTLYELVNIEIEKGYIITADLYMTVAFDDKLSVLINKYNINDLHSFAQFIKSKFM
                     FMHGHSQFLYSKYSNYRNIEDVMMCNLPEIITIKIIRDFIVGKGYSEQRYYKAKDILI
                     ENNKITPYNNNHFLNLEKFDLPLNTQRNIIELLKSKFKDKIYISKTQLQDVNIELNDS
                     LMVTPEIIASVAKSNGYHLIEAYYGSTYELPIITVKKFNSYAEFVYKIVKEDFKDIYN
                     EENLLLFLKSYGLVHQNSDQIYFTLKESDYFTFDNLGFFYLNERGV"
                     /product="hypothetical protein"
     CDS             complement(12702..14384)
                     /translation="MSRYFNDNVIDNMRELYKQDKNMFNQFRKELHIRGIGFKEELQS
                     NFLKGIEYSVYPYIKINDNKDRYKSFPFELFGLTQIVADLKINSDKFFNYVPVNGFDK
                     FIMPERKELFISKLKEYGFELLYKKEEVIKKRVYNKLDISKYVPYQLFSHFIKYCNNK
                     DYTIYEINEALVEYKNAKGTRKKTWEKLYNYCIEKRLINNNNTLEYNFHNKGLDELLS
                     NNNKSYLEFMKQYFSEDNLLSKWPYVYGQTVIREILESNNVLYENYLLNLNSKLTELK
                     NHINYKYIKDMPISDIINFYELSNIFLNETRLVSELGIEFYDNAIIDIFLKFIGKLPN
                     FSNINNDIFKSVSERELKVLINRDRGKTLEEIAKEIDVTRERVRQIEAKAKRNLKSSN
                     ELNKMINFVLFKFRKKSIIKLSQIIKYLDIKLEYGCIITILLEGNYKYLVNNKYMFLI
                     SYNLYKNIKNELEYYISNDRMVIPLNELEYVCEESMEFATKWLKVFNYKLVNNNFVKC
                     NITIVAAIEYIMYLNKDKIFINNDEGYNFLNIKFINYLIKKLILIQEHYSLE"
                     /product="hypothetical protein"
BASE COUNT     4765 a   2263 c   1507 g   6074 t   171 others
ORIGIN      
        1 tggtataaac taaacaactt agaatagcgc tactttactt tctatataaa tcggactgat
       61 ggaaatgaag tagcgttgct ttatgcttta atgattgaat ggttatattt gtttatatgt
      121 tttttgagac attttttata gaggtaagga ataaatgata caacattggt attaattgat
      181 ttacaaattt gaataaatgt atttataaag cgatgagtta atttagaagg gagatagcat
      241 tatggcatat tgcaattctt ttttcaaatt tcataattct tttgagcttt ttcagtagca
      301 taattacgtt ttttgtttaa tactttttaa ttttacaagt aatacttcat tttcgagttg
      361 ggaattgtca tttagtaata nnnnnnnnnn nnnnnnnnnn nnnnnnnnnn nnnnnnnnnn
      421 nnnnnnnnnn nnnnnnnnnn nnnnnnnnnn nnnnnnnnnn nnnnnnnnnn nnnnnnnnnn
      481 nnnnnnnnnn nnncgacatt ttcaaaccgc cataaaacag catttttgaa ccgctattga
      541 caagttaatt acattcgtat tatttactac tgcacagcaa catttaggcg atctgaataa
      601 aaaaaaggat ttttgggtaa tcacactttt taattacttt gtaatatttt agttacgaat
      661 atttttttgg taagagtatt tatatgtttt ttatttgagc aattattatt taataagcaa
      721 cttttcaaga tactttaatg cctcttgaaa agttgctata tatttcatta tttaaaagcg
      781 attttacgaa taagttcatt tgtaatttct ttctcattat taattgcatg aagaatttgt
      841 atttgctgtt ctcgtgtaac atacttacct tcaagtgaaa ggtttttagc gatttgttta
      901 ttaatctttg aatcaatagt aatcatgata tcgcctccta tatatcactt ttgtatcgtt
      961 tatgacttaa ctgctttatt tatgacttgc ataataatct aatttgaaaa ttgttcatac
     1021 aaccacaaaa ttaactttca taattagcaa ttatgactat atgactaatc acttttaaga
     1081 catatctatt tcgctaataa acttttgaaa atgatgattt aacaatgcac atttttgatt
     1141 gtttaagcat gtctattnnn nnnnnnnnnn nnnnnnnnnn nnnnnnnnnn nnnnnnnnnn
     1201 nnnnnnnnnn nnnnngaaac ctgaacatga gaacaaataa aactaaattc atgacaatct
     1261 taaacctcta aaaataacat tttgaaacca ctaatcataa ttaatagctt tattatttta
     1321 aatctttaat attattttag taaaaatata tcattaacta tcccattcaa ctgtttttta
     1381 ataatattaa aatcacagtt caaatctaat gtcttaataa tgatttgact accactcata
     1441 tgaaatttat cgttcaaaac aatattttcg tctgttttag catataacaa cattcctgag
     1501 acctgtattg ctttcttttt taaatttaat tgttggtttt tcacgtaagt aaatatttga
     1561 tacaggttag ttgaatggat ctttttagta tcataataat tgtttaatgt atttttataa
     1621 aattttgcat cgataattag acatttatct ttatatatca acataatatc acttctcatt
     1681 acaggaagca tattcacgtt atcatcatta tctaatgacc attgaatatt tgatgatgtt
     1741 acaacaagat ctggaaattc ttttttatag tactctagaa taaatttttc atatagccga
     1801 gatatttgtt gttcgtctac aaataccata agatcatttt gtcccttgct ttcagtttgt
     1861 attactcctt gaaaaattaa atagcatata gatattaaca ttttatacgt ctgattattt
     1921 cgatcaaacg aatgatacca ttgaatattt ctataatcta aagtatcaac attattaaaa
     1981 tgaactaata gctttcggag ctttatctta ttctttctag aaatatctgt ttttattaaa
     2041 catttcattg tagtttttaa aatcttgttc atgtatgtat ttaatgaaaa ttcatcataa
     2101 atacaattaa tacgttgact taaaactcct aagccttgta tagaattctt aacatcaact
     2161 tttcccctaa taacttttag agaatctgtc tgttctatat attcatgatg aagtccacta
     2221 tttaattgac ttgatatacc ttttataaga atagctgaat ataaatcaaa tatattttca
     2281 aattgttctg ttgctaactt ctgatatccc tttttgttaa gtactgtaaa tgcataagat
     2341 aacatataat aaatattttt aatattaatc attatttatt gaattcctta acttttcaga
     2401 ccatacattt atttttgaag gttcatcaaa ccaatactct tctaacatag gaataatctc
     2461 aaattctaca atattagaaa gttcatattt gtcgatacat tcaatattgc taaaataact
     2521 atgaccaatc acaaagccat tacctaacat atcgtcttga acaatctctt tatttaattc
     2581 ttctatacaa ttaattacgg actctaattc agtattatta attgctttaa gaagtttttt
     2641 tgaatttagt tgtgtgaaat gccggttgca tattataaaa cgcaaagcgt ctgcgtaatg
     2701 cataatctaa aattgctaaa ctacgatctg ctgtattcat cattcccaca atataaatat
     2761 ttctaggtac agaaaatctc tcaccgctat aaagtaatat tagttcttca tctcttttat
     2821 cactttcaat caacataaat aattcaccaa aaattttact cagattacct ctattaattt
     2881 catcaataat taaaaaatat tcattatcgc ggtctttatc agctttctta caaagatcat
     2941 aaaacgtccc cgtagtcagt tcaaaacctg aactagtagg tctatatccc ataataaaat
     3001 cttcatatga ataactttga tgaaattgaa ttaatttaat tcgttcttta cacttactgc
     3061 caatcaatga ataagcaaga cgttttgcaa gaaaagtttt tcctacacca ggcggcccct
     3121 gtagtatgac atttcgcttc cttcttaaaa gttgtactaa cttatcataa tcactttcat
     3181 caataaaaac ttcatctaag aattcttgtt ttccatatgg tataacttca gttgttctat
     3241 ttctattttg tattatattg tcattttcac tgacaatatt ttctttgata ttagaatcaa
     3301 ttttgtttct attagcctca tttatcattt cagaataatg ccaagactca taacttaaat
     3361 caataaaatc attaatctct acttcctggc acttcaaaac tagctttaac atatttatca
     3421 attctaagta atgtcgacct gttagttttt cttttggttt aagttgttca ttaatcaatt
     3481 ctttagggag tttatatgta tcaaaaatgt accaaattga acgtgaatca aagttagcaa
     3541 atgtttcagg tgcaatccag tacaaaccac tcgtaatctt actattccca tttcctgttt
     3601 tagtaatatt ctcatcaaaa ctatgtataa attttaattt attatcttct gaaggataat
     3661 ttgcaaaatt taatgcatca gtaaataatg tccacaggtt ctctatatca ttatcttttc
     3721 cataatcttt aaaattataa tatgtagcat tcagattatt gactgttgga atactgtcaa
     3781 aaactgacgg aattttggac ttaatattca attccgaagc taattctgtt aaaattttta
     3841 ccttattagt ttctctcatg gaatttttat taaataatgc aaatattgta aaaggatcta
     3901 tatccatcaa tacattatca cttgctaaag tagggaattt tattcccgtt tttttatata
     3961 cttccttcac tatttcaatt aattcataac gtttattttg ataatctgtt aacttatcag
     4021 ctaattcttt ataatagcta acccatgttt tatctataca cttcatcaca atatccctcc
     4081 gttgtaatta caatgtaatt tgaaaagata gaaaatacta cacttcaaaa ttattccctt
     4141 acaaataaca ttttctataa atctattagc ttcctagatt aataaatttc aatgtcgcta
     4201 agcgcctctt attcttgtta ttatttaatt tgaagaatat gcttatatca taataatcac
     4261 ttacatgaac atcatacttt atgataaatc acaaggtcaa aaactcccta cttatgatac
     4321 gcctgtgttt atcgattagt gatgcggttt tatatttgtt actatcacaa atcaaaaaat
     4381 tctctataaa atctcctcaa aatataactt gtatactctc ttaaattgta aattgaagca
     4441 acgaaaattt ctttacaacc acttttcgta ctattatcta ataatggtat aaattgaata
     4501 gttggtgatg tgcttctatt taatacgcct tcatgtaaat atttcgatct taaactgtaa
     4561 aattttacaa tttcttttgc aacatttttg ttaagatact tattagtaat gtcttttact
     4621 ctttttgaaa tactatactt taattgatta cattcactac atctatctga ttcaaatcct
     4681 attgaagaaa ccacttctag agctgataaa tacagtgtat ttgcaatttc taaattagaa
     4741 tctaatcttg agttagattt tttatgtata gaattaactt caaaagtttc tgagtctagc
     4801 tttctagctg tgtgaaaatg atgacaagct ctcataaaag ctcttatatc ttcatcatca
     4861 ttattttgaa tatattttaa aaattgtatt gcctcttttg atatcactat ttgctcatta
     4921 ttggtagaat atccctcaat aaaatcgcta ttttcttgat aaatttcttt tttattatat
     4981 gtcatttcgt ccttttcttt aaacttcaca ttttcaataa cacatatatt gtctaaataa
     5041 aacattagat tagtctctat cgatagaaag tctaatgtct catttataaa ttctattgct
     5101 ttcccatttg cttgattttg atcatgtgct gatactgaaa aaagcaaatt agaacttttg
     5161 tttttcaaac caaatatttg catactttga aattgaattt cataattact gattatataa
     5221 tttgaaatta tagtggcttc aaaaaagaaa gtttcttttt tttcatagtt attttttgca
     5281 tatttcacta acttttttag tgtgtctctc attttttcat ctaaattatt tccatcagag
     5341 ttttcaaaaa tcattttcgt tattgatccc ctatttttat ataatatgct aatttccaaa
     5401 ttataatctt ttatatcaac cctccccaag tatatttgtt gatattctcc tattttaaat
     5461 ggagaatata gccaactaca ttttccaaat tcttcattga ataatgccca caattttctt
     5521 aaaaacttat tcgattgttc tatattatct ataccaactt caatttccaa tttcatcatc
     5581 ctttattaaa cctgactgct taaacagtgc aagtaatgat tattattcat aaagtgaatt
     5641 ttacttatgt tttttgtatg aagataaaag aaattcagtt attgtacctg ctgcattgat
     5701 tgctagaaaa gcatgtctag tctccggctt ataatttttc tttgatttac catgtgcgtc
     5761 accatattca tttcatactt cgtccagacc attaattata ttatcatacc actcaagatt
     5821 gttttaaaag tattttcatt gtgtccacca ggagaaagat tcataatatt acttactttt
     5881 ttatataaaa ctctcaaatt ttctaccaaa gatttaacag tacttaaatt aacttcactt
     5941 ccttttttag ttattcttcc tgtatcttga ttatatacat agcctaatgc attaataatc
     6001 tattaatttt ctcgtctcta ttaatgtcat aagtgtacag ttcccattga aacaaaaaat
     6061 tttctatagc attaattaat ttagaaaatt cagtttcatc ttctaaattt aaaatatact
     6121 tccacgccat tgatgtacgt tgtccgctat atttatgatc tatagaactg tctctcataa
     6181 taactacatc aatagtgtta ttttcaattt ctctgagtac acttcttgaa tatagtattt
     6241 ctaaaaatta attaatgagt gttgattttt ttatgacatc cttctaataa acaatagctt
     6301 ttctaaagtt ctcaagctca tcttttaaaa ctttaactta atgccaaata gaatatttaa
     6361 taaagatacc aattattcat tttgaatggc agttgttgtc cttttaacag ttttatgctg
     6421 tttttacgag attatcaatt ttcattcctt cccatattat cttgtaaaat atatcgaaat
     6481 ttttatcaac tttaatattt ttgaagtaaa tctaattttc ttttgaaact gatattactt
     6541 attctttata taaactaaag tatcattaat taacaattac acagtaataa tcaagagttg
     6601 ctttcgaaaa tattttgaat taaataataa atttaaaata caacttatta aaatgggata
     6661 ttttgaattt cagaaagtat atactttgat aaatcaaatg ttaaatttcc atcttcattg
     6721 tcaagaaact cgccattcca tctatgaggt agtcctatct caactattag ttctaatcct
     6781 ccatttgcat attcatctat tatgtttttg attttcattt tattatttaa atttacaatt
     6841 tcatcaatat tattatttat ttcactatca gcaaagacca tattaagtaa taatgcttct
     6901 tctttatatg ataagtaact agttcttgtt tctttacctt tacttgaaac ttgaactcgt
     6961 tttgaatttt taaatcctaa tgttgcagcc agtatatata attgtttaat ttctattttg
     7021 tttttgtctt cttttttgat aaaagtatca aaaacgtcat tatacttact gtcagtataa
     7081 aatatcattt gattatcttt taatataccc atttataatc ctcctctagt agacattgtt
     7141 tcatttaaat ctacagattc aatttcagaa tggtgtatgt ctacttggtt tattctatac
     7201 catttgccca aacgatttgt ggatttaaat actttttctt cacttggagt taattcagta
     7261 tcagtaacaa gtaatatcca ctgtgccgtt aggttcggta ttttttcaat taaattatct
     7321 ctgttcattc cactcaggcg gttaaaagga gaatccataa acaacgggta gtcaatttta
     7381 tcaacagaac cctctctaac tgctaattta gctaatgcag ttataaaaga aagggaaagt
     7441 atctgtctct gtccttgtga aatatcttga gtaattttat atccattatt attaagagct
     7501 acaatttgaa aatttgcatc tatttcaacg ttattaataa cctcgatatc ttttttatca
     7561 attaattttt tgaaaatttc agaagtatat ctacctagta agattcttac atcctcacta
     7621 aatgtttttg aaatatcttt taattcatgt tccagagtta ccaatatttg taactgtgat
     7681 tgatcaaatt catttctact ttcctttttc aaaagttctt gatattgttt ttcaagtttt
     7741 tctttttcca catctaattc ttcaagttta ttttctttaa gcgcaatttc tctaatgacg
     7801 ttttcttttt ttgtttcctc ttgttctatc atggtttgaa tatctgctaa atccacagaa
     7861 tttttcgctg agttagcaat atcatctttt aagtctctaa taacatctac ttcttttgaa
     7921 atttggttac tcaagttttt ataactcttt aaattactat taaaattttg ttcacttttt
     7981 ttatgatcat ctagacgatc ttgagcttct ttcaataaat ttctagctag ttcataagac
     8041 tcagagtgtt tatatgtttc tagtaaagac tctatgtatt tcttattttg ttcatgttct
     8101 tttaaatcgt tgtcacacac gatacattta tcatttagca atgataaatt taaaacttct
     8161 ttaggtatac ttactttatt atcgcctaga aaattatcaa aataattttt attctcatct
     8221 agaaaacctt ctactaataa agacggccct gactcaaata aactacgact tagttgttcc
     8281 ttattatttt ctaattgagt ttgtaatatt tcaatttgct cttctttttc tttgattcta
     8341 tctttagttt caacaatatg cttgtttttt tctaatgtta atgaatgctt tgctatcatt
     8401 tcatccatca cttgtttatc ttcatctagt ttaactaaca agcttttgat ttcttctgac
     8461 tctgaatcga tatcactcat tttttttgat atttggtttg cattaccatc tttcatacct
     8521 tcagataaac gatgacgaac aactttgcta atatccttta caaatgtttt agctgtttca
     8581 attttatcta attgtagtaa actaaatatt gcacttttaa cttcttttct cacgttagaa
     8641 tctgcttttg ctattgtgtc tattttttca gcgtcaaata aaaagaaatc tttaatatct
     8701 tcattaataa ttttatttat ttttatattg atttcttgtt tatccgttaa agcattaggt
     8761 ttgacgttgc ctgtttttgc atcaatttca agaagactga cgtcaccttc ttgttcttga
     8821 attaaatttg aagatatttt tatagctttc attactcttt tgatttcata aacattattt
     8881 tcatgctcaa attttaaggt gacagaagac tgagctcggc ccgcagtatc atcgataacc
     8941 ttaaagttcg ttaaatgtat attttcatta gctgtatctt gagaaatttt ctttgaacca
     9001 aataaaacaa acataatagc tctatatata cctgtttttc ctttaccatt ttccccaaac
     9061 aaaatagtag tgttttggtc tccttgatat gcaaaatcaa tagactgctt accatagtat
     9121 tgtctaaaat tttctaaatc cattttaata agtttcatat cattgttcat ctctttcttt
     9181 aataaattcg cttaattgtt ttttgaactt atcttttgct aatgtttctt ctgtgtttgt
     9241 attcgcactt gctaagtcgt taagtaatgg tcttaataat atttcatact catcgtccaa
     9301 attggctaat cttttactta attcattatt taatgctgtc attatcaaac aactccttca
     9361 tttctttata tacatcccat ggctttttat acattaggtg agttagatta taatcttcta
     9421 atattttact catctctatt ttattttgtg ttgtatttat agcactatca ttaaattcag
     9481 aaaatctagg taattctttt attgcaattt tataaaaatc atcataagtt aacccaattg
     9541 gcaatacaat ataatcatgt attaccgcaa aagtttttcc tttatatttt ctaagaattc
     9601 gtccccttct ttgtacaaat tctcttgggt tagatgtact tgctaaaaaa tatgctgttg
     9661 tagttgcagg cacatctacg ccctcatcta aacatttaat agcaactaaa acttgtattt
     9721 gttcttgttc aaacatagtt aacaactttt ctctatcctt gtttttaaca tcagaattaa
     9781 atttagaaac ttttacacct aagtctgaaa ttgatttgac aatcatttct atatctccag
     9841 gagcacaata aaccagtgta tgagatattt ttgtaagatc ctcagtttta aaatcttgca
     9901 agaaaacatt tatcttatta ttagctttat ttattaaatt agatcttttt ctatataaag
     9961 attctaattt ttctttagta tcagcctcat atttatcttt tttatttaaa ttattaataa
    10021 ttagttgtgt aattttatta tattccaaca tttctgactc attaaattcg acaaggtgcg
    10081 gataataatc atattttgtt aatttttcat tactaatagc ttgatctaaa gtatattcat
    10141 agactacttc accgactgac tttttcatat aagtggttcc tgcttcatcc caccaacgat
    10201 ctggtgttgc tgataaaccc agccgagcat tgaatttttc aaatggaaaa tctttgaatc
    10261 cttttaaagt tatgtagtga cattcgtctg tgattagcat tgctgatttg ttcaattttc
    10321 taaataaatt tttaaaataa gatgacgttg cagttttata agtcgtcaca actacaaatt
    10381 gatcaacaag tcctaaatta tattcttgaa ccattcctct cactctgttt acccatgaag
    10441 attgagatcc catacattta actacctccg ttcctaaaat aaaatcaata tcttttttcc
    10501 attgattcac taaatgttga aatggtacaa caataacagt cacacatttt ttcaattttt
    10561 cattataatc ttttgcagct aatagactgg ttatggtttt acctgtgccc gtagccattt
    10621 ctaatatccc tttgtatccc gctttcttcc agctattgat tgcttctttt tgatattttc
    10681 taggttcaat tcttctttca ttttctttta atcccttatc ttttaaggca ggcggtggta
    10741 ctaaagattt gtattcaatc atttttttct tatagtttct ggcaaattta ttacttttaa
    10801 ttcattagtc tcatttgacc ataatttttc aaaatccatt attgcgttat caattctatg
    10861 tttatcttgc ttatttgaat agacatctat tttttcaaaa ttttgactta atccattata
    10921 tgtttcatta gcggaacctg aaaatgcaat tgaattatta ttttgatcag taaaaatccc
    10981 aaatttttcg tgatatattg agccattagt ggtaaatgca attttaatat ctaattgccc
    11041 acgataaatt aaccaagata aaacattaag tgtgtcatcc tcaattgatt tataacttaa
    11101 ttcaatttct tttaataaac gtttttcgat tacactctct cttgcagcat aacctttttc
    11161 aatagcctca atatcttctt gagataaatt aggattagct acaattctaa ttcgaccacc
    11221 attatataaa aatatatcta aacccttagc taataatttc aaactttcac tcgtaaaata
    11281 ccctgaagct ctatcatatt taattgcatt atttaaacaa ggtttataaa aatgttcaaa
    11341 taaattatca tgacttgacc tatattgtaa tttgaactct aaactatcga acatttatac
    11401 acctctttca tttaagtaaa aaaaaccaag attatcaaaa gtaaaataat cactttcttt
    11461 aagtgtgaaa tatatttgat ctgagttttg atggactaat ccataacttt ttaaaaataa
    11521 taataaattt tcttcattat atatatcttt aaaatcttct ttcacaattt tatatacaaa
    11581 ttcagcataa gaattaaatt ttttaactgt tataattggt aattcatatg tggaaccata
    11641 ataagcttca atcaaatgat aaccatttga ctttgcaaca cttgctataa tttcaggagt
    11701 aaccataagt gaatcattta attctatatt tacatcttga agttgtgtct tactaatgta
    11761 tattttatct ttaaatttgg actttaataa ttctattatg tttctttgag tatttaatgg
    11821 tagatcaaat ttttcaagat taagaaaatg attattatta taaggtgtaa ttttattatt
    11881 ttctattaat atatcttttg ctttgtaata tcgttgctca gaatatcctt ttccaactat
    11941 aaaatcgcgt attattttaa tagtaatgat ttcaggtaaa ttgcacatca taacatcttc
    12001 gatatttcta taattggaat atttactata taaaaattga gaatgtccat gcataaacat
    12061 gaatttagat tttataaatt gcgcaaaact atgaagatca ttaatattat atttatttat
    12121 caaaacagat aacttgtcat caaacgcaac tgtcatatac aagtcagcag taattatata
    12181 tcctttttct atttcaatat tcactaattc atataaagtt tggtaatgta cttcttcctc
    12241 tatgccactt atttgaataa tttcttgttt ttcattaatt atgacatcgc tgagcctagg
    12301 aataatttgt tctaatttga acttcttcca ttttaaatct tttattgctt tatcaattgt
    12361 caccaaagga ttttctctta ggtaaacata caaaatatct tctgcagtta acttattaga
    12421 gtcctttgaa taaatataga gtgtattttg gtgaccaact ttaaaatctt cagaataaaa
    12481 agttttgatg atagaataca aatgtgaata tgaataaata ttgttctctt gcattaattt
    12541 tgaattattc ctataaatca ctcgtggatc tgcatactta ccttgagtaa gttctctgtt
    12601 aacaagttct tttatttcaa ctaaaaactc tccatcaata tcttcaaaat cttcatattt
    12661 atacgcattt ctatctatta aaattacatt tttagcatcc gctactctag cgaataatgc
    12721 tcttggatta gaattaattt ttttatcaaa taatttataa attttatgtt taaaaaatta
    12781 tacccttcat cattatttat aaatattttg tctttgttca aatacataat atattctatt
    12841 gccgctacaa ttgttatatt acatttaaca aaattattat taactaattt atagttaaat
    12901 acttttaacc actttgtagc gaattccatg ctttcttcac atacatattc taattcattc
    12961 aatggtatta ccatacggtc attcgatata tagtattcta attcattttt gatattttta
    13021 tataagttat atgatatcaa aaacatatat ttattattta ctaaatattt ataatttcct
    13081 tccaataata ttgtaattat acagccatat tctaatttta tatctaaata tttaataatt
    13141 tgtgataatt taataataga tttctttcta aatttaaata aaacgaaatt tatcattttg
    13201 tttagttcat tagaagattt tagattacgt tttgcttttg cttctatctg tctgactctt
    13261 tctcttgtaa catctatttc tttcgcaatt tcctctaaag ttttacctct atctctattt
    13321 ataagtactt ttaattctct ttcggataca gatttaaata tatcattatt aatatttgaa
    13381 aaattaggta atttacctat aaattttaaa aatatatcaa taatagcgtt gtcataaaat
    13441 tctattccta attcacttac caatctggtt tcatttaaaa atatatttga tagctcatag
    13501 aaatttataa tgtcagaaat tggcatatcc ttaatatatt tgtaattgat atgatttttt
    13561 aattctgtca atttagaatt aagatttaat aaataatttt catatagtac attattactt
    13621 tctaatattt ctcttattac agtttgtcca tatacataag gccattttga taataaatta
    13681 tcttcactaa aatattgttt cataaattct aaataactct tattattatt acttaatagt
    13741 tcatctaatc ctttattatg aaaattatat tctaaagtat tattattatt tattaatctt
    13801 ttttcaatac agtagttgta tagcttttcc catgttttct tcctagtacc ttttgcattc
    13861 ttgtattcta ccagtgcttc attaatttca taaatagtat agtctttatt attacaatac
    13921 ttaataaaat gagaaaataa ttgataagga acatatttag atatatcaag tttgttatat
    13981 accctttttt taataacttc ctctttctta taaagtaatt caaacccgta ttcttttaat
    14041 ttcgagataa ataactcttt tcgctcgggc attataaatt tatcaaaacc attaactggc
    14101 acataattaa aaaatttatc tgaatttatt tttaaatcag ccactatttg tgttaatcca
    14161 aaaagttcaa aaggaaaaga tttgtatcta tctttattat catttatttt aatataagga
    14221 tatacgctgt attcaatacc ttttaaaaaa ttactttgta attcttcctt aaatcctata
    14281 cctctaatat gtaattcttt acgaaattgg ttaaacatat ttttgtcttg tttataaagc
    14341 tctctcatat tgtctattac attatcgtta aagtatctag acatatagaa actatacttt
    14401 tttacctcgt ccaaatcaaa ataatcagga aaataaaaaa tgatctacac gctccttaag
    14461 taaaactatt tttcacagta tttctaaata tatatttata gtaatacata gtacaatata
    14521 tttctataca cattgatgtg aaattccaat taatatacta tttattatca ttatcaatta
    14581 attatataca tgatattgtt tgtaaattaa tgtaaatttt actataattc aaaattttac
    14641 gttttattat gattcacaaa acatatcaat ctcatacatt gtgaaatgac taaaatcact
    14701 taatttagtg aatttaaaaa tccccctact tatgatacgc ttctccacgc ataatcttaa
    14761 atgctctata cacttgctct
//
LOCUS       Saureus-ST20090964contig_4         2729 bp    DNA     linear   UNK 
DEFINITION  Contig Saureus-ST20090964contig_4 from Staphylococcus aureus
            ST20090964
ACCESSION   unknown
FEATURES             Location/Qualifiers
     source          1..2729
                     /mol_type="genomic DNA"
                     /db_xref="taxon: 1280"
                     /genome_md5=""
                     /project="stegger_1280"
                     /genome_id="1280.796"
                     /organism="Staphylococcus aureus ST20090964"
     CDS             13..147
                     /translation="MVALLKSLERRRLMITISTMLQFGLFLIALIGLVIKLIELSNKK
                     "
                     /product="Bacteriophage"
     CDS             329..583
                     /translation="MINWKIRMKQKSFWVAILSAIFLFAQNIAKAIGYDIQVYTEQLT
                     DGLNAILGFLVLTGVIQDPTTKGIGDSHQALEYEEPRRKY"
                     /product="Phage holin"
     CDS             595..1350
                     /translation="MKTYSEARARLRWYQGRYIDFDGWYGYQCADLAVDYIYWLLEIR
                     MWGNAKDAINNDFKNMATVYENTPSFVPQIGDVAVFTKGIYKQYGHIGLVFNGGNTNQ
                     FLILEQNYDGNANTPAKLRWDNYYGCTHFIRPKYKSEGLMNKITNKVKPPAQKAVGKS
                     ASKITVGSKAPYNLKWSKGAYFNAKIDGLGATSATRYGDNRTNYRFDVGQAVYAPGTL
                     IYVFEIIDGWCRIYWNNHNEWIWHERLIVKEVF"
                     /product="autolysin( EC:3.5.1.28 )"
     CDS             1541..2032
                     /translation="MLKRSLLFLTVLLLLFSFSSITNEVSASSSFDKGKYKKGDDASY
                     FEPTGPYLMVNVTGVDGKGNELLSPHYVEFPIKPGTTLTKEKIEYYVEWALDATAYKE
                     FRVVELDPSAKIEVTYYDKNKKKEETKSFPITEKGFVVPDLSEHIKNPGFNLITKVII
                     EKK"
                     /product="Staphylokinase"
BASE COUNT      921 a    375 c    520 g    904 t     9 others
ORIGIN      
        1 gaggtggtgc ctatggtggc attactgaaa tctttagaaa ggagacgcct aatgattaca
       61 attagtacca tgttgcagtt tggtttattc cttattgcat tgataggtct agtaatcaag
      121 cttattgaat taagcaataa aaaataacca tcgctaactt tggctggttt cgatggttaa
      181 atggttatta atttaatctt taatctaaaa tagccaccgt ctttttaacg ggctcattag
      241 ggtaacatgt ttgcgcatgt tnnnnnnnnn atatcaaata gacggcttat tagtcgtctt
      301 tttattttgg gtaaaaggag ataagaatat gattaattgg aaaattagaa tgaaacaaaa
      361 atcattttgg gtagcgatat tgtcagctat ctttttattt gctcaaaaca tcgcaaaagc
      421 tattgggtat gatatccaag tttatacaga gcaattaaca gacggtttaa acgctatatt
      481 aggattttta gtattaactg gtgtgattca agacccgact actaaaggta taggtgatag
      541 ccaccaagct ttagaatatg aagaaccaag aagaaaatac taggaggtaa aataatgaaa
      601 acatacagtg aagcaagagc aaggttacgt tggtatcaag gtagatatat tgattttgac
      661 ggttggtatg gttaccaatg tgcagattta gcagttgatt acatttattg gttgttagaa
      721 attagaatgt ggggaaatgc aaaagatgca atcaataacg attttaaaaa catggcaaca
      781 gtatatgaaa acacaccatc gtttgttcca caaataggtg atgtggctgt atttaccaaa
      841 ggaatatata aacaatacgg tcatattggt ttagtgttta atggtggtaa tacaaaccaa
      901 tttttaattt tggaacagaa ctatgacggt aacgcaaata cgcctgcaaa gttacgttgg
      961 gataattatt acggctgtac tcactttatt agacctaagt ataaaagtga gggcttaatg
     1021 aataagatca caaataaagt taaaccacct gctcaaaaag cagtcggtaa atctgcaagt
     1081 aaaataacag ttggaagtaa agcgccttat aaccttaaat ggtcaaaagg tgcttatttt
     1141 aatgcgaaaa tcgacggctt aggtgctact tcagccacta gatacggtga taatcgtact
     1201 aactatagat tcgatgttgg acaggctgta tacgcgcctg gaacattaat atatgtgttt
     1261 gaaattatag atggttggtg tcgcatttat tggaacaatc ataatgagtg gatatggcat
     1321 gagagattga ttgtgaaaga agtgttttaa ttcttaggtt aaaatgttaa atatttgtta
     1381 attatttttt aatgtaagtt tagtttcttt taatatttta ttgattttta atattttttc
     1441 gatataaaat gaagttgttg atatttatca tcttaaataa gggtgttagc tataaaaaga
     1501 gataaataaa aacaaatata ttatatttgg aggaagcgcc atgctcaaaa gaagtttatt
     1561 atttttaact gttttattgt tattattctc attttcttca attactaatg aggtaagtgc
     1621 atcaagttca ttcgacaaag gaaaatataa aaaaggcgat gacgcgagtt attttgaacc
     1681 aacaggcccg tatttgatgg taaatgtgac tggagttgat ggtaaaggaa atgaattgct
     1741 atcccctcat tatgtcgagt ttcctattaa acctgggact acacttacaa aagaaaaaat
     1801 tgaatactat gtcgaatggg cattagatgc gacagcatat aaagagttta gagtagttga
     1861 attagatcca agcgcaaaga tcgaagtcac ttattatgat aagaataaga aaaaagaaga
     1921 aacgaagtct ttccctataa cagaaaaagg ttttgttgtc ccagatttat cagagcatat
     1981 taaaaaccct ggattcaact taattacaaa ggttattata gaaaagaaat aaaacaaaat
     2041 agttgtttat tatagaaagc aatgtcttga ttgaatatgt gtagtgaaaa ttatctttca
     2101 tcaaattctc attcatgcac gaatggttct tccccaccta atcagatatt aggtgactta
     2161 tggggagaaa tcagttagga tgaaaaagtg gataatcctt ttttaggcag gtacttcggt
     2221 acttgcctat ttttttatgt tataatcttt ctagacgtat tcaagggacg tctttttaga
     2281 ttgtatgtta tagctagctt tcgggctagt tttttgttat gatgtgttac acatgcatca
     2341 actatttaca tctatccttg ttcacccaag catgtcactg ggtgtttttt cttatgatag
     2401 agagcatagt tttcatacta ctccctcgta gtatatatga ctttagcatt cccgtataat
     2461 agtttacggg gtgcttttta tgttataatt aactgtatat agtaggagtg aactatatag
     2521 cctgttaagt ggcctagtaa cctaacactt atcctgcaat tgatatcctt tttgcccttc
     2581 actcgataca tatatctcaa caacatagaa atattacagt cgctacaccg catcttaaat
     2641 ggtgtggtta tttttattgg aagtgtgtat caggtatcag taatgttaaa acaccagcta
     2701 aaaatgaaaa gaattcacca gtgccagca
//
LOCUS       Saureus-ST20090964contig_5        11925 bp    DNA     linear   UNK 
DEFINITION  Contig Saureus-ST20090964contig_5 from Staphylococcus aureus
            ST20090964
ACCESSION   unknown
FEATURES             Location/Qualifiers
     source          1..11925
                     /mol_type="genomic DNA"
                     /db_xref="taxon: 1280"
                     /genome_md5=""
                     /project="stegger_1280"
                     /genome_id="1280.796"
                     /organism="Staphylococcus aureus ST20090964"
     CDS             462..1085
                     /db_xref="GO:0000150"
                     /db_xref="GO:0006310"
                     /translation="MRWKSMIVGYARVSSNDQNLERQLENLKTFCAEKIFTEKQSGKS
                     IENRPVLQEALNFLRMGDRFVVESIDCLGRNYDEVIHTVNYLKDKEVQLMITSLPMMN
                     EVVGNPLLDKFMKDLIIQILAMVSEQERNESKRRQAQGIQVAKEKGVYKGRPLLYSPN
                     AKDPQKRIIYHRVVEMLEEGQSISKIAKEVNITRQTIYRIKNDNDLI"
                     /product="ATP-binding protein p271"
     CDS             1499..1792
                     /translation="MKKKFVSSCIASTILFGTLLGVTYKAEAATVHVAGGVWSHGIGK
                     HYVWSYYSHNKRNHGSTAVGKYSSFSGVARPGVQSKASAPKAWGGNKTFYSLH"
                     /product="FIG01108898: hypothetical protein"
     CDS             1867..3801
                     /translation="MKKFKLFLDFSTLLLISGLLFLFFFKENEEIIPESSNILTISNW
                     DKSNSKSKVLDVIESGAKNQNIQIIKSVKDFDNKKEFFVFNSKRNNSDFIRNKTSLLT
                     PSDLLNREIKGKYYIIGEHFNVEELTSELKKAGLTSEVEYINRNILFFELVIDNDLLV
                     PFIFLGVLYLLYFLYDRGYNLKFYAIQKLHGFSTTRIIFHNIHIKIIYWLVLTAIFFI
                     ANILIIHIANLELDFLMFIRRFIVLLFVFACITTLLWLISYSLLLKLSIPLILKGKKG
                     YKFSIFMGTFTKFIMVLILSFLLAQNLNAYTKLKNIYDSEKIWQKLDNYYTLEISPNI
                     RNSEEKQILETNIYNLIKKSEQLGGLLLKNNNIANPDKNNYIPENGNVFFINNNFLNF
                     YKNINHDFKMIDNHSDKINVFIPPRLQYQKSEIQKNHQGWIDFQKQQNKKVDVQVLSK
                     NVSVFSFDRTTNLKFGYLDSPIVMLLTLDDLTGDFYLAAVSQGGYLFKDLDTLKQLLK
                     DNHLEEEISGITNYKDSVLNELNETKTKMIITIVTIIINVFILLIATVFETIQYFSWN
                     KKQLLLRKIHGYSLFSSNVRYLTISILLSIMLAYTTHILFGSKILLFIIMSIAIIQHL
                     LQIAYIKYLEKYFKDLMREI"
                     /product="immunity protein, probable"
     CDS             3805..4116
                     /translation="MKRTLIIVTIVLLIIILSLLLVRNEHLDRFNPLLKEKVSYAKVP
                     KDTQDYRNITVYSKNGEKKSYKLDFLGYDPTKEYVKVNHKGKYVRSIEYITKDIPSFL
                     K"
                     /product="FIG01109643: hypothetical protein"
     CDS             4128..4754
                     /db_xref="GO:0005524"
                     /db_xref="GO:0006810"
                     /db_xref="GO:0016021"
                     /db_xref="GO:0016887"
                     /translation="MIKLENVFVKKGNKNILDGCNFNFEKGKSYALVGESGAGKSTLL
                     NIIAGFEDVSQGSIYIEDKLLKKKVDFYRYTLGYLFQNFALLENQTISQNLDLALKFK
                     KNKKDNMNLKKEVLKKVGLDLDIKRIVSSLSGGEQQRVALARLILKDPKIILADEPTG
                     SLDTKNGKIVIDLLLKLLDENKTMIVVTHDLELAKRFDVIVNISELRS"
                     /product="ABC transporter ATP-binding protein"
     CDS             4992..5297
                     /translation="MSYSIIRVVKVKSKTNTRGIQRHIQRENKNYENIDIDLSKSYLN
                     YDLVNDTKFDFNKKIDEKIEKNYKGKRKIRTDAIKHIDGLITSDNVFFNQLSEEETK"
                     /product="Plasmid recombination, MobE mobilization
                     protein"
     CDS             5322..5621
                     /translation="MEEEYGKENLLYATVHMDEITPHMHYGVVLITKDGRLSAKEVVG
                     NKKALTEFQDRFNTYINKQGYDLKRGISRQLTKEKHDQVSRYKQKTEYHKQMHMR"
                     /product="Plasmid recombination, MobE mobilization
                     protein"
     CDS             5715..6260
                     /translation="MYEIKTKNVGGWFHKEKQETGNIVITKTDFEKYTKQIKAAQMIL
                     DDYECIKSGKSLKKAEKQNESLVNELTSVHMENEKLVEEFNDLAQRYNYLLSENEKKD
                     KELNYTLKLFNQVFKIIKSMMKEERYHTLINHIDNHLDNSKIREVMTIDNNDEQFFKK
                     KYQAQEREIIFKEDREDGYTL"
                     /product="truncated Pre protein"
     CDS             6622..7482
                     /translation="MTGETVVYKNEMNLVPLRRFTATEINLFFAMCNKLKEQDTNTLR
                     LSFDELKKLSNYSPETRNINRFANDLDNVYKKMLNLTIRYEDDDVIERFVLFNHYRIH
                     KREQYLEISTSSNLKHILNSITNNFTKFELKEMTRLKSTYSKNMFRLLKQYKHTGYLK
                     IHIDDFKNRLDIPKSYRMTDINKNVFKPIIIELGSIFNNLTINKIKAKKGRKIEWIEF
                     TFDAEKRIHNKRQPQMSKIDKSRQYVRREKTPKWLEERSYEKQPQKDYDPQLEKERED
                     FLKQLELNWE"
                     /product="Replication protein Rep"
     CDS             7569..7910
                     /translation="MKLAEAIKEQRELKGWSQEELANILKVSRQSVSKWESAKNYPSL
                     DILIAMSDLFGISLEHLIKGDARFKKVILEGNYRESNRVPSIVDFLYDFWWLFFPVAG
                     FLVWAIHSFMG"
                     /product="Transcriptional regulator, XRE family"
     CDS             8369..8554
                     /translation="MFGDQRQEATKYVIKEGYQDIYFLNKNGEWYYFEVRSVWRGKHI
                     IRVKDGLLGWRKEIVTE"
                     /product="FIG01108803: hypothetical protein"
     CDS             complement(8773..9516)
                     /translation="MKSVKRLSEELGVSKQTIFNNIKRLNIETIKQENTSFIKEDTDI
                     EKIIQRVNENKKKYGFESATEDKQKKESDNINFESKSDAQIVEILKNQINTLNNQIEK
                     QESRHETTIEFYRKELQERSKLLENQQVLALESNKKIQKLENQLEKEKHLNYPFDTST
                     NARQNVDAQEKTYTTSPVNINRDQEETKETEIQYKDISGSQSDESTQGEEAQREDVSA
                     NPNDNDSDIEEKSEETEPKKGFWSRLFGN"
                     /product="Replication-associated protein"
     CDS             9926..10201
                     /translation="MSIKLYNINEEYREKFYQIPKVFFTNPKYIKLSNDAKMAWGILR
                     DRLDLSIKNGWVDSKTGNIYFYYKNENPQNILNCKKDKVIKIKKELN"
                     /product="replication initiator protein"
     CDS             10489..10602
                     /translation="MQGYLMQTILTEFEETHALYMRRKNMKQYNIFNQSFK"
                     /product="Replication initiator A, N-terminal"
     CDS             complement(11757..11876)
                     /translation="MRRHGDTSELWSDYMSLTIFLYSVLGSLLANYIYEKSSK"
                     /product="hypothetical protein"
BASE COUNT     4522 a   1509 c   1867 g   4027 t
ORIGIN      
        1 tgtgacccta ttgttttaat cattttcccg aataaagcaa aaaaaagtga tacgaaaaat
       61 taaaaggtga gttgtgaaac cgccaagagt gtaatgaagg aattttaata ttctaaatgc
      121 ataataaata ctgataacat cttatagttt gtattatatt ttctattatc gttgacatgt
      181 ataattttga tatcaaaacc tgattttccc tttattattt tcgagattta ttttcttaat
      241 tctctttaac aaactagaaa tattgtatat acaaaaaatc ataaataata gatgaatagt
      301 ttaattatag gtgttcatca atcgaaaaag caacgtatct tatttaaagt gcgttgcttt
      361 tttctcattt ataaggttaa ataattctca tatatcaagc aaagtgacat aattgttgaa
      421 tttatagtaa ctgaaacgta tgattagggt gtatattaat tatgagatgg aaatcaatga
      481 ttgttggcta tgcgagagta tcatcgaacg atcaaaattt agaaagacaa cttgaaaatt
      541 taaagacgtt ttgtgctgaa aaaatattta cagaaaaaca gtctgggaaa tctattgaaa
      601 atagaccagt acttcaagaa gcacttaact ttttgaggat gggagatcgg tttgtagtag
      661 aatccattga ttgtttaggt cgtaattatg atgaagtgat tcataccgtt aattatttaa
      721 aagacaaaga agtacaatta atgattacta gcttacctat gatgaatgaa gtggttggca
      781 atccattact ggataagttt atgaaagatt taattattca aatattagca atggtttcag
      841 aacaagagag aaatgaaagt aaacgtcgac aagcgcaagg aattcaagtt gcgaaggaaa
      901 aaggcgtata taaagggcgc cccttacttt attcaccaaa tgctaaagat ccacagaaac
      961 gtattattta tcatcgcgtt gtagaaatgt tagaagaagg ccaatcaatt agtaaaattg
     1021 cgaaagaagt aaatataaca aggcagacga tttacagaat taaaaacgat aatgatttga
     1081 tttaataaac tttgtttcaa tgcaactgag agcttctcac agcgtctcaa aacagatgat
     1141 tataatctat tatgagtttt taataataag acaagaaaag agagcgtaaa tatgctctct
     1201 ctttttctca ttaacgaatg tttataacgc aatcatgatg agagtattaa tacagttaat
     1261 tatttgaaat actttagttt atataatgtt gaattatagg tagtgaaatt gtatttatta
     1321 tacattgtca tatcgttgtt taatgatagt taatttaagg ataatagaat taatattata
     1381 tatagatgaa caaaacaagc aacagagcag aaaaaacact tttagattat ttttactcat
     1441 tctctatttt atttattttt gctataataa ataaagaata ttaaatggag gtgtttttat
     1501 gaaaaagaaa tttgtttcta gttgtattgc tagtacaatc ttattcggca ctttattagg
     1561 tgtaacttat aaagctgaag ctgcaacagt acatgtagct ggtggtgttt ggagccatgg
     1621 tattggaaaa cattacgtat ggtcttatta tagtcacaat aaaagaaatc atggttcaac
     1681 agcagtaggg aaatattcat cttttagtgg tgttgctcga cctggtgttc aatctaaggc
     1741 atctgctcca aaggcttggg gtggaaacaa aacattttat agtcttcact aattacatat
     1801 attaattaag gagaatagac agaattaagt aaacttaatt ctgtctattc tcttgaaaga
     1861 ggcaatatga aaaaattcaa attattttta gattttagta ctttattatt aatttcaggg
     1921 ctattatttt tatttttctt caaagaaaat gaagaaatta tacctgaaag ttccaatatt
     1981 ttaacaatct ctaattggga taaatctaac agtaaatcaa aagtgttaga tgtcattgaa
     2041 tcaggcgcca aaaatcaaaa tatacaaata attaaatccg ttaaagattt tgataataaa
     2101 aaagaatttt ttgttttcaa ctcaaaacga aataattctg actttatacg taataaaaca
     2161 tcacttttaa ctccatcaga tttattaaac agagagataa aaggaaagta ttatattatt
     2221 ggtgaacatt tcaatgtaga agagcttacg agtgaattaa aaaaagctgg tttaacatct
     2281 gaagttgaat acataaatag aaacatatta ttttttgaat tagtcataga taatgattta
     2341 ttagtgcctt tcatattctt aggcgtatta tatcttttgt acttcttata tgacagagga
     2401 tataatttga aattttatgc tattcaaaag ctacatggct tttcaactac acgcattatt
     2461 tttcataata ttcatataaa aatcatttat tggctagtac ttaccgctat tttctttatt
     2521 gctaatatat taatcattca tatagccaat ttagaattgg atttcttaat gtttattcgt
     2581 agatttatcg tgttgctttt tgtttttgct tgtattacta cattgctgtg gctgatttcg
     2641 tatagtcttc ttttgaagtt aagtattcca ttaatcttaa aagggaaaaa aggatataag
     2701 ttttcaatat ttatgggtac cttcaccaaa tttatcatgg tgctaatact atctttttta
     2761 ctggcacaaa atttaaatgc ttatacgaag ttaaagaata tatatgactc tgaaaaaatc
     2821 tggcaaaagt tagataatta ctatacatta gagatttctc ctaatattag aaattcagaa
     2881 gaaaaacaaa ttttagaaac taatatatac aatttaatta agaaaagcga acaacttggt
     2941 ggattgcttt taaagaataa taatatagcc aatcccgata aaaacaatta cattcctgaa
     3001 aatggcaatg tcttttttat caataacaat tttctgaatt tctataaaaa tataaatcat
     3061 gattttaaaa tgattgacaa tcattcggat aaaataaacg tgtttattcc tccaaggtta
     3121 caatatcaaa aatctgaaat tcaaaaaaat caccaaggat ggattgactt tcaaaagcaa
     3181 caaaacaaaa aagtagatgt gcaagtactg tcaaaaaacg tatctgtttt ttcttttgat
     3241 cgcacaacta atttgaaatt tgggtatcta gattctccaa tagtaatgtt gttgacactt
     3301 gacgatttaa caggagattt ttatttagct gctgtttctc aaggtggata tctatttaaa
     3361 gatttagata cacttaaaca gttgcttaaa gataatcacc tagaagaaga aattagcggt
     3421 ataactaatt acaaggattc tgtgttaaat gaattaaatg aaacgaaaac aaaaatgata
     3481 ataacaatag ttactattat tattaacgtt ttcattcttt tgatagctac tgtatttgaa
     3541 acaattcaat attttagctg gaataaaaag caactattat taagaaaaat tcatggttat
     3601 tcattattca gcagtaatgt acgttattta acaatttcta tcttactttc tattatgtta
     3661 gcttacacta cgcatatttt atttggttca aagatattac tattcataat aatgtctatt
     3721 gctattattc aacatttact tcaaattgct tatattaaat atcttgaaaa atactttaaa
     3781 gatttaatga gggagattta aacaatgaaa agaactttaa ttattgtaac aattgtacta
     3841 ttaatcatca tacttagtct gttattggtt agaaatgagc atttagatcg ttttaaccca
     3901 ctgttaaaag aaaaagtatc ttatgccaaa gttccaaaag atacccagga ctatagaaat
     3961 ataactgtat actctaaaaa tggagaaaaa aagagttata aattggattt tttaggttat
     4021 gatcctacaa aagaatatgt gaaagtaaat cataaaggga aatatgtgcg ttcgatagaa
     4081 tacattacaa aagatattcc tagcttttta aaatgaggtg accgatagtg ataaaacttg
     4141 aaaatgtttt tgtaaaaaaa ggtaataaaa acattttaga cggatgtaac tttaattttg
     4201 aaaaaggaaa atcatatgct ttagttggag aaagtggcgc tggaaaatct actttactta
     4261 acataatcgc tgggttcgaa gatgtatcac aaggaagcat atatattgaa gataagttac
     4321 taaaaaagaa agtcgatttt tatagatata cgttagggta tttgtttcaa aattttgctt
     4381 tacttgaaaa tcaaacaatc agtcaaaatt tagatttagc cctaaagttc aaaaagaata
     4441 aaaaagataa tatgaactta aagaaagaag tattaaaaaa ggtcggccta gatttagata
     4501 tcaagagaat tgttagttct ctaagcggtg gtgaacaaca aagagtagca ttggcaagat
     4561 taatattaaa agatccgaaa atcattttag ctgatgaacc tactgggtca ctagatacga
     4621 aaaatggaaa aatagttatt gatttattat tgaagctact tgatgaaaat aaaactatga
     4681 ttgtcgtaac gcatgattta gagcttgcga aacgatttga tgtcatagtc aatatttctg
     4741 agcttagaag ttaagaaata ttgataggta tagccataca tagagaaaaa acaatatgaa
     4801 atatgattag tcattacttt tgagtttttt aatttaagga ctggattttc cagtcctttt
     4861 ttatgatgac aaaaaacaag cctcgcagag cacacgtttt taatgactta tttggttttt
     4921 aataagtcta gtatgttaaa acttttctgt gtttaggtgt tataatcata tgcagtggaa
     4981 gttgatttat tatgtcttat tcaattattc gagttgttaa agtgaaatca aaaacaaata
     5041 caagaggtat tcaaagacat attcaaagag aaaataaaaa ttatgaaaat atagatattg
     5101 atttaagtaa gtcatattta aactatgatt tagtcaatga tactaagttt gattttaata
     5161 aaaaaattga tgagaaaatc gaaaaaaatt ataaagggaa acgcaaaatt agaacagatg
     5221 ccattaaaca tattgatgga ttaattacat cagataatgt gttttttaat caattatctg
     5281 aagaagagac aaaatagttt tttaagcatg ctaaagcgtt cttggaagaa gaatacggta
     5341 aagaaaatct tttatatgcg acagtacata tggatgagat aacaccacat atgcattatg
     5401 gcgtagttct tattactaaa gatggacgtt taagtgcgaa agaagttgta ggtaataaaa
     5461 aagcattaac cgaattccaa gatagattca atacgtatat taataagcaa ggctatgatt
     5521 taaaacgagg aatttctaga caacttacaa aagaaaaaca tgatcaagtt agccgttata
     5581 aacaaaaaac agaatatcat aaacaaatgc atatgcgcta gaagcaaata gaggattatt
     5641 taaagcaaga aaatgataaa ttgatacaaa actaccaaaa atcattagat acgcttaaaa
     5701 agcttctgag tgtcatgtat gaaattaaaa ctaaaaatgt aggtggatgg tttcataaag
     5761 agaagcaaga aacaggcaat attgtaatta ctaaaactga ttttgaaaaa tacactaaac
     5821 aaattaaagc agcacagatg atattagatg attatgaatg tattaaaagt gggaagtcat
     5881 taaaaaaagc agagaaacaa aatgaaagtt tagttaatga attgactagt gtccatatgg
     5941 aaaatgaaaa gctggttgaa gaatttaatg atttagcaca acgttataat tatttgttgt
     6001 cagagaatga aaagaaagat aaagaactaa attatacgct taagttattc aatcaagttt
     6061 ttaaaatcat taaaagtatg atgaaagaag agcgttatca tacactaata aatcatattg
     6121 ataatcattt agacaattct aaaatacgtg aagtaatgac gatagataac aatgatgaac
     6181 agttctttaa gaagaaatat caagcacaag aacgagaaat catttttaaa gaagatagag
     6241 aagatggtta tacattataa aaatagatat ttaaatgcat ttgtttgagg ttaattattt
     6301 tttaggatga aaaataggta gcccccctcg aactttttaa tatattttta taaatctttt
     6361 taaaaacctt tttaggggct tgttcagccc tagagcaaca agggatttca atgcctaaag
     6421 gagtgttttt gccacataaa aggagtgttt ttgccacata aaaggagtgt ttttgccaca
     6481 taaaaggagt gttttaaaaa gttgtactcc ttttatggtt tgacattgat aataaagtag
     6541 tttattgtga ataaaagttt tcaaatggga gtgtatattc aaacgatact cctttaggtt
     6601 cgtaataaag ggggctgtat catgacagga gagacagttg tatataaaaa tgaaatgaat
     6661 ttagttccat taaggcgatt tacagctact gaaattaatt tattttttgc gatgtgtaat
     6721 aaattaaaag agcaagatac taatacatta cgtttgtctt ttgatgaatt aaaaaaatta
     6781 agtaattata gtccagaaac acgtaatatt aatagatttg ctaatgattt agataatgtg
     6841 tataaaaaga tgttgaattt aaccattaga tatgaagatg atgatgtaat agaaagattc
     6901 gttttattca atcattatag aatccataag cgagaacaat atctagaaat atcaacttct
     6961 tcaaatttaa aacacatatt gaattcaatt actaataatt ttacaaaatt tgaattaaaa
     7021 gaaatgacta ggcttaaatc tacatattct aaaaatatgt ttagattact taaacaatac
     7081 aaacatacag gctatttaaa aattcacatc gatgatttta aaaatcgttt agatatacct
     7141 aaatcttatc gtatgactga tattaacaaa aatgttttta aacctattat tattgaatta
     7201 ggttctatat ttaataatct tactatcaat aaaatcaaag cgaaaaaagg gcgtaaaatt
     7261 gaatggatag agttcacatt tgacgctgag aaacgcattc ataacaaacg acaacctcaa
     7321 atgtccaaga tagataaatc aagacaatat gtgaggcgtg aaaagacgcc taaatggtta
     7381 gaagaacggt catatgaaaa gcaacctcaa aaagattacg acccacaatt agagaaagaa
     7441 cgagaggatt ttttaaaaca acttgaactg aattgggaat aacgcaactt ttcgttgcga
     7501 gttggttaac taaaagtatc gtgacttttc aattatttta attatagttt gagttaagga
     7561 gtgattttat gaaattagct gaagctataa aagaacagag agaattaaaa ggatggtctc
     7621 aagaggaatt agccaatata ttaaaggttt ccagacaaag tgtttctaaa tgggaaagtg
     7681 ccaaaaacta tccttcctta gatattttga ttgctatgag cgatttattc ggaatctctt
     7741 tagagcattt aattaaagga gatgcacgtt ttaaaaaagt tattttagag ggaaattata
     7801 gagagagtaa cagggtacct tccatagttg attttcttta tgatttttgg tggcttttct
     7861 ttcctgttgc cggattttta gtttgggcca ttcattcgtt catgggttga ttttaaaatc
     7921 aaaatttaat gcacatcagg caatatgaaa aaggaaagta tttttacgac accttgaaat
     7981 gtattgataa gaatagaaga gtttacaaaa ggcaatatga aatatatact aaaagtaaca
     8041 agaatttcgt ttgtaaacgc acaaaacccc gaactattcg ccgtagttcg gggttttttg
     8101 gtgaattggc tttaatcgtc tatattattt tttatcacgt ttatggagct aataaccaaa
     8161 taacgtaacg agacaaccac tgattgccgt tgtcatgatg tgaacaagaa tttcattcat
     8221 aaatcgcacc tcctctctac gccgaattga catctgagag atagacgacc ttcacattat
     8281 aacaaatctc tccttccatg aaataacatg aatattaata aatgttgtta tatattaaag
     8341 ataaataaat ataagggtgg gattgataat gtttggcgat caaagacaag aagctacaaa
     8401 atatgtcatt aaagaaggtt atcaagatat ttatttcctc aacaaaaacg gggaatggta
     8461 ttatttcgaa gtaagaagtg tctggcgtgg caaacatatt attagagtta aagatggttt
     8521 gttaggttgg agaaaagaaa tagtaactga ataaagatac aaaatacttg ccaatgcaaa
     8581 agaatgaaaa cgcgtcaaat caacgatgta taaaagatgc ataaaagata atgaaagtaa
     8641 aaagccataa atgcctatat gacggcattt atggcttttt gtttggttaa cataatcgat
     8701 gattatcaga agttcaattc acataaaaaa gcacggctaa tttatgaact tgtcgtacct
     8761 ttttaattaa aattagttac caaatagacg actccaaaac ccctttttag gttccgtttc
     8821 ttcactcttt tcttctatat cactatcatt gtcatttgga ttagctgaaa cgtcttctct
     8881 ttgtgcttct tcaccttgtg tactttcgtc gctttgactt ccagatatat ccttatattg
     8941 aatctctgtt tctttagttt cttcctgatc tcggttaata tttacaggac tagtagtata
     9001 tgttttttct tgtgcatcaa cgttttgtct agcgttagta gatgtatcaa agggataatt
     9061 aaggtgtttt tctttttcta attgattttc taatttttga atctttttat tactctctaa
     9121 tgccagaact tgctgattct caagcaattt tgatctttct tgcaactctt ttctgtaaaa
     9181 ttcaattgtt gtttcatgac gactttcttg tttttcaatt tgattattta aagtattaat
     9241 ctgattttta agtatttcta ctatttgagc atcgctttta gattcaaaat taatattatc
     9301 cgactctttt ttttgtttgt cttcagtagc actttcaaaa ccatatttct ttttattttc
     9361 atttactctt tgaatgattt tttctatatc ggtatcttct ttaataaacg aagtgttttc
     9421 ctgttttatt gtctctatat tcaatctctt aatattatta aaaatcgttt gcttactaac
     9481 ccctaattct tcactcaacc tttttacact tttcatatca tcaacccttt ataaaatgtt
     9541 tataaaccct tagtaaaata ttataagctt ataacgatta ataataaagt aatcgacaaa
     9601 taaaaatata aattcgccaa cctttttatc aagggtttgt aaagggttta tggtgtttat
     9661 caaaggttta taaacctata ttttcccttt tttaagttta ttcaaagtgc tataataacc
     9721 ttaatataac aaaaacccca actactggta atagtcgggg tttggtaata aaacgtttag
     9781 aaactgttta tttatataat tttcgatact tagattatat aatgaataat atcttagtgc
     9841 aagcacctag attattaaat aaacacaaaa atgtaagcgt tttattacct cttaccaaac
     9901 taaaattcgg aaagaggttt ttattatgtc aattaaactt tacaacataa atgaggaata
     9961 cagagaaaag ttttatcaaa taccgaaagt attttttaca aatcctaaat atatcaagtt
    10021 atccaatgat gcaaaaatgg catggggtat tcttagagat cgtttagatt tatcaattaa
    10081 aaatggttgg gttgattcta aaacaggtaa tatttatttt tattacaaaa atgaaaaccc
    10141 acaaaatata ttaaattgta aaaaagataa agtaattaaa ataaagaaag aacttaattg
    10201 aagccgaatt actactacaa gaaagacaag gtttaaataa gacaaataaa ctttatttag
    10261 ttaaaccaga agtaacagaa gatgatattt ataaaattca aaagcaagaa aacactgttg
    10321 agagcagcaa tggcaaggaa gtcggaaaaa ccgacttcaa gaagtcgata aaacagaatc
    10381 taatgatact gaacttagct atactgaatc taacaatact gaaataaatg atatgaatga
    10441 cttgaatgat atagagtccg aaaatgaaat tagtaatcat tcaagtcaat gcaaggttat
    10501 ttaatgcaaa caattttaac tgaatttgaa gaaacacatg cactttatat gcgccgtaaa
    10561 aacatgaaac aatataatat ctttaatcaa tcattcaaat gattttataa caatcaaaga
    10621 tacatcaaaa tatttcgtta aatcatctga ctttttaact gatagcgatg aaaaaatcaa
    10681 gaaattgtca gtgatctaga aaaagatttg tatcgaaaac gtatgttaag ttatggtgga
    10741 ttgcttaaat aaaaacataa aattttaaac ttagacgatg ctgaagatgg caatttaatt
    10801 aatacaagtg atgaagataa aatagcaaat gaagaagaaa aggcacattc gattacggca
    10861 attttgaaaa gcaaaattat tatttaaggc attagtgata actgatgtct ttttttatta
    10921 cttttttgta aaaaaagtgc tgtcttattt ttgtgacaaa tgctgtatgt agtgtcacaa
    10981 aagtgtgaca cttgagcttt ttatgacccc acacaaaaac attttcgaag ccttgaaata
    11041 tctggctttg ccagatcccc cattcattga tggggacaaa tttcccttat gctcttacgg
    11101 agattttaga gttaaattaa aatttctaag tttttgataa gaaaagccct gcaggaattt
    11161 agaagaacgt ggggaagttt taaagaattt tatgctaatt tttaatttgc atgtaaatgg
    11221 gcagtgtcta aaaaatagtt attgtttttg ctcaaatttt tgtttttgaa aatagcatat
    11281 atttatttgg ctcatatttg cgttttaaaa gcgtatataa gttttagata taaaacacta
    11341 tatgaatcac ccctaaatct ttaaaatgcc ctcttaaaat tcaaaataag ggcataaaaa
    11401 ataaaagccc ccccagataa agtgaggtag ctttttcttt cgacgccgta tcgtcgatgt
    11461 aattcaaaaa agttatgggc tataaatcta catcactttt tcaagaatgt agtagcaata
    11521 ttcaacgcaa attaattttt ataactgctc ggaatatctc aagccgtttc tttaattttg
    11581 aaataaaaaa atcgacgaag gtcgattacg tttttgcaca tgtcgattta tccgacgtat
    11641 aagtgcgccc ttacgggatt taactagatt ataacgacga attttagacc tgtaaagcaa
    11701 taacaattag gtctaccagg tagataaagt gtacaaagta gaaccgaaaa agttatttat
    11761 tttgaagatt tttcgtagat ataatttgct aataaacttc ctaaaactga ataaagaaaa
    11821 atagttaaac tcatgtaatc actccataat tctgaagtgt ctccatgtct acgcatagac
    11881 acacatttat gccgagaaaa tttattgtgc gttgagaaga accct
//
